# Supplementary material for: Genome-wide detection of fine-scale population stratification and long-distance dispersal of the Chinese mitten crab (Eriocheir sinensis)
Source: Anim Cells Syst (Seoul). 2026 Jan 31;30(1):131–45. doi: 10.1080/19768354.2026.2619207 (PMC12862865; doi:10.1080/19768354.2026.2619207)
Supplement: Table_S1-S5.xlsx [file TACS_A_2619207_SM5285.xlsx]

## Sheet: Table S1
Table S1. f3 statistics results among Eriocheir sinensis populations in China and Korea. S.e.m. are calculated by 3,000,000 bp block jackknifing as implemented in the f4 function from admixtools2.
Pop1	Pop2	Pop3	f3	s.e.m.	Z	nSNPs
Lijin	Lijin_o1	PajuSeoul	0.0026627	0.00251028	1.06072	25484
Lijin	Lijin_o1	Seocheon	-6.09075e-05	0.00294476	-0.0206834	25506
Lijin	Lijin_o1	Wenzhou	0.00901703	0.00403979	2.23205	25613
Lijin	Lijin_o1	Yingluo	-0.000965967	0.00166872	-0.578866	25613
Lijin	Lijin_o1	Yingluo_o1	0.000478347	0.00449304	0.106464	23462
Lijin	Lijin_o1	Yingluo_o2	0.0129808	0.00786859	1.64969	18488
Lijin	Lijin_o1	Zhenjiang	-0.000857149	0.00154389	-0.555189	25613
Lijin	Lijin_o1	Zhenjiang_o1	0.0204841	0.00712577	2.87465	25570
Lijin	PajuSeoul	Lijin_o1	0.0026627	0.00251028	1.06072	25484
Lijin	PajuSeoul	Seocheon	0.0104794	0.00116815	8.97093	51884
Lijin	PajuSeoul	Wenzhou	0.00457612	0.00078046	5.86336	52013
Lijin	PajuSeoul	Yingluo	0.000749462	0.000695131	1.07816	52013
Lijin	PajuSeoul	Yingluo_o1	0.00750096	0.00164828	4.55079	47636
Lijin	PajuSeoul	Yingluo_o2	-0.0012218	0.00190249	-0.642213	36678
Lijin	PajuSeoul	Zhenjiang	7.27766e-05	0.0006093	0.119443	52013
Lijin	PajuSeoul	Zhenjiang_o1	-0.000996162	0.00120665	-0.825559	51862
Lijin	Seocheon	Lijin_o1	-6.09075e-05	0.00294476	-0.0206834	25506
Lijin	Seocheon	PajuSeoul	0.0104794	0.00116815	8.97093	51884
Lijin	Seocheon	Wenzhou	0.0274789	0.00260795	10.5366	52034
Lijin	Seocheon	Yingluo	0.00147543	0.000653133	2.259	52034
Lijin	Seocheon	Yingluo_o1	0.00639805	0.00183071	3.49485	47655
Lijin	Seocheon	Yingluo_o2	0.000176279	0.00245255	0.071876	36703
Lijin	Seocheon	Zhenjiang	0.00162865	0.000702583	2.31809	52034
Lijin	Seocheon	Zhenjiang_o1	0.00840309	0.00241066	3.4858	51883
Lijin	Wenzhou	Lijin_o1	0.00901703	0.00403979	2.23205	25613
Lijin	Wenzhou	PajuSeoul	0.00457612	0.00078046	5.86336	52013
Lijin	Wenzhou	Seocheon	0.0274789	0.00260795	10.5366	52034
Lijin	Wenzhou	Yingluo	0.00114824	0.000477791	2.40323	52186
Lijin	Wenzhou	Yingluo_o1	0.00418174	0.00138642	3.01621	47791
Lijin	Wenzhou	Yingluo_o2	0.0117093	0.00424454	2.75866	36835
Lijin	Wenzhou	Zhenjiang	0.00286135	0.000642277	4.45501	52186
Lijin	Wenzhou	Zhenjiang_o1	0.0200282	0.00508564	3.93819	52035
Lijin	Yingluo	Lijin_o1	-0.000965967	0.00166872	-0.578866	25613
Lijin	Yingluo	PajuSeoul	0.000749462	0.000695131	1.07816	52013
Lijin	Yingluo	Seocheon	0.00147543	0.000653133	2.259	52034
Lijin	Yingluo	Wenzhou	0.00114824	0.000477791	2.40323	52186
Lijin	Yingluo	Yingluo_o1	-0.000415107	0.00105754	-0.39252	47791
Lijin	Yingluo	Yingluo_o2	-0.000569265	0.00130559	-0.436021	36835
Lijin	Yingluo	Zhenjiang	-0.000456826	0.000486081	-0.939814	52186
Lijin	Yingluo	Zhenjiang_o1	0.000523126	0.000784871	0.666512	52035
Lijin	Yingluo_o1	Lijin_o1	0.000478347	0.00449304	0.106464	23462
Lijin	Yingluo_o1	PajuSeoul	0.00750096	0.00164828	4.55079	47636
Lijin	Yingluo_o1	Seocheon	0.00639805	0.00183071	3.49485	47655
Lijin	Yingluo_o1	Wenzhou	0.00418174	0.00138642	3.01621	47791
Lijin	Yingluo_o1	Yingluo	-0.000415107	0.00105754	-0.39252	47791
Lijin	Yingluo_o1	Yingluo_o2	-0.00085012	0.0038919	-0.218433	33974
Lijin	Yingluo_o1	Zhenjiang	0.000544193	0.00101227	0.537598	47791
Lijin	Yingluo_o1	Zhenjiang_o1	0.00166315	0.00193205	0.860822	47661
Lijin	Yingluo_o2	Lijin_o1	0.0129808	0.00786859	1.64969	18488
Lijin	Yingluo_o2	PajuSeoul	-0.0012218	0.00190249	-0.642213	36678
Lijin	Yingluo_o2	Seocheon	0.000176279	0.00245255	0.071876	36703
Lijin	Yingluo_o2	Wenzhou	0.0117093	0.00424454	2.75866	36835
Lijin	Yingluo_o2	Yingluo	-0.000569265	0.00130559	-0.436021	36835
Lijin	Yingluo_o2	Yingluo_o1	-0.00085012	0.0038919	-0.218433	33974
Lijin	Yingluo_o2	Zhenjiang	0.00107038	0.00147089	0.727714	36835
Lijin	Yingluo_o2	Zhenjiang_o1	0.0208267	0.00738002	2.82204	36743
Lijin	Zhenjiang	Lijin_o1	-0.000857149	0.00154389	-0.555189	25613
Lijin	Zhenjiang	PajuSeoul	7.27766e-05	0.0006093	0.119443	52013
Lijin	Zhenjiang	Seocheon	0.00162865	0.000702583	2.31809	52034
Lijin	Zhenjiang	Wenzhou	0.00286135	0.000642277	4.45501	52186
Lijin	Zhenjiang	Yingluo	-0.000456826	0.000486081	-0.939814	52186
Lijin	Zhenjiang	Yingluo_o1	0.000544193	0.00101227	0.537598	47791
Lijin	Zhenjiang	Yingluo_o2	0.00107038	0.00147089	0.727714	36835
Lijin	Zhenjiang	Zhenjiang_o1	0.0001001	0.000752859	0.13296	52035
Lijin	Zhenjiang_o1	Lijin_o1	0.0204841	0.00712577	2.87465	25570
Lijin	Zhenjiang_o1	PajuSeoul	-0.000996162	0.00120665	-0.825559	51862
Lijin	Zhenjiang_o1	Seocheon	0.00840309	0.00241066	3.4858	51883
Lijin	Zhenjiang_o1	Wenzhou	0.0200282	0.00508564	3.93819	52035
Lijin	Zhenjiang_o1	Yingluo	0.000523126	0.000784871	0.666512	52035
Lijin	Zhenjiang_o1	Yingluo_o1	0.00166315	0.00193205	0.860822	47661
Lijin	Zhenjiang_o1	Yingluo_o2	0.0208267	0.00738002	2.82204	36743
Lijin	Zhenjiang_o1	Zhenjiang	0.0001001	0.000752859	0.13296	52035
Lijin_o1	Lijin	PajuSeoul	NA	NA	NA	NA
Lijin_o1	Lijin	Seocheon	NA	NA	NA	NA
Lijin_o1	Lijin	Wenzhou	NA	NA	NA	NA
Lijin_o1	Lijin	Yingluo	NA	NA	NA	NA
Lijin_o1	Lijin	Yingluo_o1	NA	NA	NA	NA
Lijin_o1	Lijin	Yingluo_o2	NA	NA	NA	NA
Lijin_o1	Lijin	Zhenjiang	NA	NA	NA	NA
Lijin_o1	Lijin	Zhenjiang_o1	NA	NA	NA	NA
Lijin_o1	PajuSeoul	Lijin	NA	NA	NA	NA
Lijin_o1	PajuSeoul	Seocheon	NA	NA	NA	NA
Lijin_o1	PajuSeoul	Wenzhou	NA	NA	NA	NA
Lijin_o1	PajuSeoul	Yingluo	NA	NA	NA	NA
Lijin_o1	PajuSeoul	Yingluo_o1	NA	NA	NA	NA
Lijin_o1	PajuSeoul	Yingluo_o2	NA	NA	NA	NA
Lijin_o1	PajuSeoul	Zhenjiang	NA	NA	NA	NA
Lijin_o1	PajuSeoul	Zhenjiang_o1	NA	NA	NA	NA
Lijin_o1	Seocheon	Lijin	NA	NA	NA	NA
Lijin_o1	Seocheon	PajuSeoul	NA	NA	NA	NA
Lijin_o1	Seocheon	Wenzhou	NA	NA	NA	NA
Lijin_o1	Seocheon	Yingluo	NA	NA	NA	NA
Lijin_o1	Seocheon	Yingluo_o1	NA	NA	NA	NA
Lijin_o1	Seocheon	Yingluo_o2	NA	NA	NA	NA
Lijin_o1	Seocheon	Zhenjiang	NA	NA	NA	NA
Lijin_o1	Seocheon	Zhenjiang_o1	NA	NA	NA	NA
Lijin_o1	Wenzhou	Lijin	NA	NA	NA	NA
Lijin_o1	Wenzhou	PajuSeoul	NA	NA	NA	NA
Lijin_o1	Wenzhou	Seocheon	NA	NA	NA	NA
Lijin_o1	Wenzhou	Yingluo	NA	NA	NA	NA
Lijin_o1	Wenzhou	Yingluo_o1	NA	NA	NA	NA
Lijin_o1	Wenzhou	Yingluo_o2	NA	NA	NA	NA
Lijin_o1	Wenzhou	Zhenjiang	NA	NA	NA	NA
Lijin_o1	Wenzhou	Zhenjiang_o1	NA	NA	NA	NA
Lijin_o1	Yingluo	Lijin	NA	NA	NA	NA
Lijin_o1	Yingluo	PajuSeoul	NA	NA	NA	NA
Lijin_o1	Yingluo	Seocheon	NA	NA	NA	NA
Lijin_o1	Yingluo	Wenzhou	NA	NA	NA	NA
Lijin_o1	Yingluo	Yingluo_o1	NA	NA	NA	NA
Lijin_o1	Yingluo	Yingluo_o2	NA	NA	NA	NA
Lijin_o1	Yingluo	Zhenjiang	NA	NA	NA	NA
Lijin_o1	Yingluo	Zhenjiang_o1	NA	NA	NA	NA
Lijin_o1	Yingluo_o1	Lijin	NA	NA	NA	NA
Lijin_o1	Yingluo_o1	PajuSeoul	NA	NA	NA	NA
Lijin_o1	Yingluo_o1	Seocheon	NA	NA	NA	NA
Lijin_o1	Yingluo_o1	Wenzhou	NA	NA	NA	NA
Lijin_o1	Yingluo_o1	Yingluo	NA	NA	NA	NA
Lijin_o1	Yingluo_o1	Yingluo_o2	NA	NA	NA	NA
Lijin_o1	Yingluo_o1	Zhenjiang	NA	NA	NA	NA
Lijin_o1	Yingluo_o1	Zhenjiang_o1	NA	NA	NA	NA
Lijin_o1	Yingluo_o2	Lijin	NA	NA	NA	NA
Lijin_o1	Yingluo_o2	PajuSeoul	NA	NA	NA	NA
Lijin_o1	Yingluo_o2	Seocheon	NA	NA	NA	NA
Lijin_o1	Yingluo_o2	Wenzhou	NA	NA	NA	NA
Lijin_o1	Yingluo_o2	Yingluo	NA	NA	NA	NA
Lijin_o1	Yingluo_o2	Yingluo_o1	NA	NA	NA	NA
Lijin_o1	Yingluo_o2	Zhenjiang	NA	NA	NA	NA
Lijin_o1	Yingluo_o2	Zhenjiang_o1	NA	NA	NA	NA
Lijin_o1	Zhenjiang	Lijin	NA	NA	NA	NA
Lijin_o1	Zhenjiang	PajuSeoul	NA	NA	NA	NA
Lijin_o1	Zhenjiang	Seocheon	NA	NA	NA	NA
Lijin_o1	Zhenjiang	Wenzhou	NA	NA	NA	NA
Lijin_o1	Zhenjiang	Yingluo	NA	NA	NA	NA
Lijin_o1	Zhenjiang	Yingluo_o1	NA	NA	NA	NA
Lijin_o1	Zhenjiang	Yingluo_o2	NA	NA	NA	NA
Lijin_o1	Zhenjiang	Zhenjiang_o1	NA	NA	NA	NA
Lijin_o1	Zhenjiang_o1	Lijin	NA	NA	NA	NA
Lijin_o1	Zhenjiang_o1	PajuSeoul	NA	NA	NA	NA
Lijin_o1	Zhenjiang_o1	Seocheon	NA	NA	NA	NA
Lijin_o1	Zhenjiang_o1	Wenzhou	NA	NA	NA	NA
Lijin_o1	Zhenjiang_o1	Yingluo	NA	NA	NA	NA
Lijin_o1	Zhenjiang_o1	Yingluo_o1	NA	NA	NA	NA
Lijin_o1	Zhenjiang_o1	Yingluo_o2	NA	NA	NA	NA
Lijin_o1	Zhenjiang_o1	Zhenjiang	NA	NA	NA	NA
PajuSeoul	Lijin	Lijin_o1	0.00220692	0.00314704	0.701269	25484
PajuSeoul	Lijin	Seocheon	-0.00280963	0.00134578	-2.08773	51884
PajuSeoul	Lijin	Wenzhou	0.00269865	0.00138731	1.94524	52013
PajuSeoul	Lijin	Yingluo	0.00646253	0.00127059	5.08625	52013
PajuSeoul	Lijin	Yingluo_o1	0.000372103	0.00202124	0.184096	47636
PajuSeoul	Lijin	Yingluo_o2	0.00901274	0.0025473	3.53815	36678
PajuSeoul	Lijin	Zhenjiang	0.00718676	0.0014527	4.94716	52013
PajuSeoul	Lijin	Zhenjiang_o1	0.00805245	0.0015179	5.305	51862
PajuSeoul	Lijin_o1	Lijin	0.00220692	0.00314704	0.701269	25484
PajuSeoul	Lijin_o1	Seocheon	-0.00728732	0.00383749	-1.89898	25396
PajuSeoul	Lijin_o1	Wenzhou	0.00631878	0.00470619	1.34265	25484
PajuSeoul	Lijin_o1	Yingluo	0.000508983	0.00291915	0.17436	25484
PajuSeoul	Lijin_o1	Yingluo_o1	-0.00137419	0.00529368	-0.259591	23351
PajuSeoul	Lijin_o1	Yingluo_o2	0.0179755	0.00826839	2.174	18370
PajuSeoul	Lijin_o1	Zhenjiang	0.00112732	0.00321964	0.350138	25484
PajuSeoul	Lijin_o1	Zhenjiang_o1	0.0232161	0.00766474	3.02894	25441
PajuSeoul	Seocheon	Lijin	-0.00280963	0.00134578	-2.08773	51884
PajuSeoul	Seocheon	Lijin_o1	-0.00728732	0.00383749	-1.89898	25396
PajuSeoul	Seocheon	Wenzhou	0.0197109	0.00279783	7.0451	51884
PajuSeoul	Seocheon	Yingluo	-0.0020534	0.00139233	-1.47479	51884
PajuSeoul	Seocheon	Yingluo_o1	-0.00311214	0.00239165	-1.30125	47520
PajuSeoul	Seocheon	Yingluo_o2	-0.000345952	0.00306973	-0.112698	36566
PajuSeoul	Seocheon	Zhenjiang	-0.0011858	0.00143185	-0.828165	51884
PajuSeoul	Seocheon	Zhenjiang_o1	0.00646763	0.00272541	2.37308	51733
PajuSeoul	Wenzhou	Lijin	0.00269865	0.00138731	1.94524	52013
PajuSeoul	Wenzhou	Lijin_o1	0.00631878	0.00470619	1.34265	25484
PajuSeoul	Wenzhou	Seocheon	0.0197109	0.00279783	7.0451	51884
PajuSeoul	Wenzhou	Yingluo	0.00314486	0.0013201	2.38228	52013
PajuSeoul	Wenzhou	Yingluo_o1	6.14747e-05	0.00208172	0.0295307	47636
PajuSeoul	Wenzhou	Yingluo_o2	0.0163953	0.00462755	3.54298	36678
PajuSeoul	Wenzhou	Zhenjiang	0.00555862	0.00153698	3.61659	52013
PajuSeoul	Wenzhou	Zhenjiang_o1	0.023248	0.00521033	4.4619	51862
PajuSeoul	Yingluo	Lijin	0.00646253	0.00127059	5.08625	52013
PajuSeoul	Yingluo	Lijin_o1	0.000508983	0.00291915	0.17436	25484
PajuSeoul	Yingluo	Seocheon	-0.0020534	0.00139233	-1.47479	51884
PajuSeoul	Yingluo	Wenzhou	0.00314486	0.0013201	2.38228	52013
PajuSeoul	Yingluo	Yingluo_o1	-0.000758308	0.0021372	-0.354814	47636
PajuSeoul	Yingluo	Yingluo_o2	0.00793419	0.00253099	3.13481	36678
PajuSeoul	Yingluo	Zhenjiang	0.00608402	0.00127385	4.7761	52013
PajuSeoul	Yingluo	Zhenjiang_o1	0.00794177	0.00157995	5.0266	51862
PajuSeoul	Yingluo_o1	Lijin	0.000372103	0.00202124	0.184096	47636
PajuSeoul	Yingluo_o1	Lijin_o1	-0.00137419	0.00529368	-0.259591	23351
PajuSeoul	Yingluo_o1	Seocheon	-0.00311214	0.00239165	-1.30125	47520
PajuSeoul	Yingluo_o1	Wenzhou	6.14747e-05	0.00208172	0.0295307	47636
PajuSeoul	Yingluo_o1	Yingluo	-0.000758308	0.0021372	-0.354814	47636
PajuSeoul	Yingluo_o1	Yingluo_o2	0.000470984	0.00448623	0.104984	33834
PajuSeoul	Yingluo_o1	Zhenjiang	0.00072424	0.00214111	0.338255	47636
PajuSeoul	Yingluo_o1	Zhenjiang_o1	0.00299551	0.00262703	1.14027	47506
PajuSeoul	Yingluo_o2	Lijin	0.00901274	0.0025473	3.53815	36678
PajuSeoul	Yingluo_o2	Lijin_o1	0.0179755	0.00826839	2.174	18370
PajuSeoul	Yingluo_o2	Seocheon	-0.000345952	0.00306973	-0.112698	36566
PajuSeoul	Yingluo_o2	Wenzhou	0.0163953	0.00462755	3.54298	36678
PajuSeoul	Yingluo_o2	Yingluo	0.00793419	0.00253099	3.13481	36678
PajuSeoul	Yingluo_o2	Yingluo_o1	0.000470984	0.00448623	0.104984	33834
PajuSeoul	Yingluo_o2	Zhenjiang	0.0104798	0.00262706	3.98917	36678
PajuSeoul	Yingluo_o2	Zhenjiang_o1	0.0318585	0.00741765	4.29495	36586
PajuSeoul	Zhenjiang	Lijin	0.00718676	0.0014527	4.94716	52013
PajuSeoul	Zhenjiang	Lijin_o1	0.00112732	0.00321964	0.350138	25484
PajuSeoul	Zhenjiang	Seocheon	-0.0011858	0.00143185	-0.828165	51884
PajuSeoul	Zhenjiang	Wenzhou	0.00555862	0.00153698	3.61659	52013
PajuSeoul	Zhenjiang	Yingluo	0.00608402	0.00127385	4.7761	52013
PajuSeoul	Zhenjiang	Yingluo_o1	0.00072424	0.00214111	0.338255	47636
PajuSeoul	Zhenjiang	Yingluo_o2	0.0104798	0.00262706	3.98917	36678
PajuSeoul	Zhenjiang	Zhenjiang_o1	0.00818821	0.00171018	4.78792	51862
PajuSeoul	Zhenjiang_o1	Lijin	0.00805245	0.0015179	5.305	51862
PajuSeoul	Zhenjiang_o1	Lijin_o1	0.0232161	0.00766474	3.02894	25441
PajuSeoul	Zhenjiang_o1	Seocheon	0.00646763	0.00272541	2.37308	51733
PajuSeoul	Zhenjiang_o1	Wenzhou	0.023248	0.00521033	4.4619	51862
PajuSeoul	Zhenjiang_o1	Yingluo	0.00794177	0.00157995	5.0266	51862
PajuSeoul	Zhenjiang_o1	Yingluo_o1	0.00299551	0.00262703	1.14027	47506
PajuSeoul	Zhenjiang_o1	Yingluo_o2	0.0318585	0.00741765	4.29495	36586
PajuSeoul	Zhenjiang_o1	Zhenjiang	0.00818821	0.00171018	4.78792	51862
Seocheon	Lijin	Lijin_o1	0.0351004	0.00430543	8.1526	25506
Seocheon	Lijin	PajuSeoul	0.0271569	0.00294977	9.20645	51884
Seocheon	Lijin	Wenzhou	0.0118621	0.00173287	6.84533	52034
Seocheon	Lijin	Yingluo	0.0350282	0.00286595	12.2222	52034
Seocheon	Lijin	Yingluo_o1	0.031029	0.00325703	9.52678	47655
Seocheon	Lijin	Yingluo_o2	0.034582	0.00356579	9.69828	36703
Seocheon	Lijin	Zhenjiang	0.0348431	0.00274875	12.676	52034
Seocheon	Lijin	Zhenjiang_o1	0.0288206	0.0026744	10.7765	51883
Seocheon	Lijin_o1	Lijin	0.0351004	0.00430543	8.1526	25506
Seocheon	Lijin_o1	PajuSeoul	0.0288675	0.00419199	6.88634	25396
Seocheon	Lijin_o1	Wenzhou	0.0193736	0.00329421	5.88109	25506
Seocheon	Lijin_o1	Yingluo	0.0329259	0.00388777	8.46909	25506
Seocheon	Lijin_o1	Yingluo_o1	0.0322678	0.00600404	5.37434	23370
Seocheon	Lijin_o1	Yingluo_o2	0.047113	0.00661068	7.12681	18391
Seocheon	Lijin_o1	Zhenjiang	0.0328819	0.00398074	8.26026	25506
Seocheon	Lijin_o1	Zhenjiang_o1	0.0466954	0.00506928	9.21145	25463
Seocheon	PajuSeoul	Lijin	0.0271569	0.00294977	9.20645	51884
Seocheon	PajuSeoul	Lijin_o1	0.0288675	0.00419199	6.88634	25396
Seocheon	PajuSeoul	Wenzhou	0.00673931	0.00164288	4.10214	51884
Seocheon	PajuSeoul	Yingluo	0.0263633	0.00281091	9.37891	51884
Seocheon	PajuSeoul	Yingluo_o1	0.0285674	0.00344031	8.30373	47520
Seocheon	PajuSeoul	Yingluo_o2	0.0246334	0.00340713	7.22996	36566
Seocheon	PajuSeoul	Zhenjiang	0.025661	0.00261998	9.79435	51884
Seocheon	PajuSeoul	Zhenjiang_o1	0.0186599	0.00252458	7.39131	51733
Seocheon	Wenzhou	Lijin	0.0118621	0.00173287	6.84533	52034
Seocheon	Wenzhou	Lijin_o1	0.0193736	0.00329421	5.88109	25506
Seocheon	Wenzhou	PajuSeoul	0.00673931	0.00164288	4.10214	51884
Seocheon	Wenzhou	Yingluo	0.0115616	0.00165506	6.98559	52034
Seocheon	Wenzhou	Yingluo_o1	0.0100064	0.00213022	4.69738	47655
Seocheon	Wenzhou	Yingluo_o2	0.0210236	0.0029134	7.21619	36703
Seocheon	Wenzhou	Zhenjiang	0.0129268	0.00165293	7.82054	52034
Seocheon	Wenzhou	Zhenjiang_o1	0.0222659	0.00289204	7.69901	51883
Seocheon	Yingluo	Lijin	0.0350282	0.00286595	12.2222	52034
Seocheon	Yingluo	Lijin_o1	0.0329259	0.00388777	8.46909	25506
Seocheon	Yingluo	PajuSeoul	0.0263633	0.00281091	9.37891	51884
Seocheon	Yingluo	Wenzhou	0.0115616	0.00165506	6.98559	52034
Seocheon	Yingluo	Yingluo_o1	0.0293656	0.00318954	9.20685	47655
Seocheon	Yingluo	Yingluo_o2	0.0326827	0.00344498	9.48706	36703
Seocheon	Yingluo	Zhenjiang	0.0331159	0.00258868	12.7926	52034
Seocheon	Yingluo	Zhenjiang_o1	0.0279875	0.00257431	10.8718	51883
Seocheon	Yingluo_o1	Lijin	0.031029	0.00325703	9.52678	47655
Seocheon	Yingluo_o1	Lijin_o1	0.0322678	0.00600404	5.37434	23370
Seocheon	Yingluo_o1	PajuSeoul	0.0285674	0.00344031	8.30373	47520
Seocheon	Yingluo_o1	Wenzhou	0.0100064	0.00213022	4.69738	47655
Seocheon	Yingluo_o1	Yingluo	0.0293656	0.00318954	9.20685	47655
Seocheon	Yingluo_o1	Yingluo_o2	0.0309427	0.00472835	6.54408	33858
Seocheon	Yingluo_o1	Zhenjiang	0.0300449	0.0030236	9.93681	47655
Seocheon	Yingluo_o1	Zhenjiang_o1	0.0250456	0.00337086	7.43003	47525
Seocheon	Yingluo_o2	Lijin	0.034582	0.00356579	9.69828	36703
Seocheon	Yingluo_o2	Lijin_o1	0.047113	0.00661068	7.12681	18391
Seocheon	Yingluo_o2	PajuSeoul	0.0246334	0.00340713	7.22996	36566
Seocheon	Yingluo_o2	Wenzhou	0.0210236	0.0029134	7.21619	36703
Seocheon	Yingluo_o2	Yingluo	0.0326827	0.00344498	9.48706	36703
Seocheon	Yingluo_o2	Yingluo_o1	0.0309427	0.00472835	6.54408	33858
Seocheon	Yingluo_o2	Zhenjiang	0.0344922	0.00321825	10.7177	36703
Seocheon	Yingluo_o2	Zhenjiang_o1	0.0464761	0.00491646	9.45317	36611
Seocheon	Zhenjiang	Lijin	0.0348431	0.00274875	12.676	52034
Seocheon	Zhenjiang	Lijin_o1	0.0328819	0.00398074	8.26026	25506
Seocheon	Zhenjiang	PajuSeoul	0.025661	0.00261998	9.79435	51884
Seocheon	Zhenjiang	Wenzhou	0.0129268	0.00165293	7.82054	52034
Seocheon	Zhenjiang	Yingluo	0.0331159	0.00258868	12.7926	52034
Seocheon	Zhenjiang	Yingluo_o1	0.0300449	0.0030236	9.93681	47655
Seocheon	Zhenjiang	Yingluo_o2	0.0344922	0.00321825	10.7177	36703
Seocheon	Zhenjiang	Zhenjiang_o1	0.0274432	0.00255254	10.7513	51883
Seocheon	Zhenjiang_o1	Lijin	0.0288206	0.0026744	10.7765	51883
Seocheon	Zhenjiang_o1	Lijin_o1	0.0466954	0.00506928	9.21145	25463
Seocheon	Zhenjiang_o1	PajuSeoul	0.0186599	0.00252458	7.39131	51733
Seocheon	Zhenjiang_o1	Wenzhou	0.0222659	0.00289204	7.69901	51883
Seocheon	Zhenjiang_o1	Yingluo	0.0279875	0.00257431	10.8718	51883
Seocheon	Zhenjiang_o1	Yingluo_o1	0.0250456	0.00337086	7.43003	47525
Seocheon	Zhenjiang_o1	Yingluo_o2	0.0464761	0.00491646	9.45317	36611
Seocheon	Zhenjiang_o1	Zhenjiang	0.0274432	0.00255254	10.7513	51883
Wenzhou	Lijin	Lijin_o1	0.0233859	0.00288452	8.10738	25613
Wenzhou	Lijin	PajuSeoul	0.0287699	0.00259205	11.0993	52013
Wenzhou	Lijin	Seocheon	0.00848653	0.00197422	4.29869	52034
Wenzhou	Lijin	Yingluo	0.031813	0.00248032	12.8261	52186
Wenzhou	Lijin	Yingluo_o1	0.029555	0.00273595	10.8025	47791
Wenzhou	Lijin	Yingluo_o2	0.0219517	0.00269164	8.1555	36835
Wenzhou	Lijin	Zhenjiang	0.0303	0.00240963	12.5745	52186
Wenzhou	Lijin	Zhenjiang_o1	0.0151795	0.00281784	5.38694	52035
Wenzhou	Lijin_o1	Lijin	0.0233859	0.00288452	8.10738	25613
Wenzhou	Lijin_o1	PajuSeoul	0.0217788	0.00310619	7.01142	25484
Wenzhou	Lijin_o1	Seocheon	-0.000190829	0.00260018	-0.0733908	25506
Wenzhou	Lijin_o1	Yingluo	0.02133	0.00270425	7.88759	25613
Wenzhou	Lijin_o1	Yingluo_o1	0.0216037	0.00437403	4.93909	23462
Wenzhou	Lijin_o1	Yingluo_o2	0.024564	0.00539531	4.55284	18488
Wenzhou	Lijin_o1	Zhenjiang	0.0197735	0.00258246	7.65682	25613
Wenzhou	Lijin_o1	Zhenjiang_o1	0.0244392	0.00311886	7.83593	25570
Wenzhou	PajuSeoul	Lijin	0.0287699	0.00259205	11.0993	52013
Wenzhou	PajuSeoul	Lijin_o1	0.0217788	0.00310619	7.01142	25484
Wenzhou	PajuSeoul	Seocheon	0.0138019	0.00198738	6.9448	51884
Wenzhou	PajuSeoul	Yingluo	0.0284409	0.00260014	10.9382	52013
Wenzhou	PajuSeoul	Yingluo_o1	0.0320749	0.00306884	10.4518	47636
Wenzhou	PajuSeoul	Yingluo_o2	0.0172836	0.0028486	6.06739	36678
Wenzhou	PajuSeoul	Zhenjiang	0.0263361	0.00254344	10.3545	52013
Wenzhou	PajuSeoul	Zhenjiang_o1	0.010152	0.00279781	3.62856	51862
Wenzhou	Seocheon	Lijin	0.00848653	0.00197422	4.29869	52034
Wenzhou	Seocheon	Lijin_o1	-0.000190829	0.00260018	-0.0733908	25506
Wenzhou	Seocheon	PajuSeoul	0.0138019	0.00198738	6.9448	51884
Wenzhou	Seocheon	Yingluo	0.00876729	0.00195421	4.48636	52034
Wenzhou	Seocheon	Yingluo_o1	0.0107443	0.00240699	4.46378	47655
Wenzhou	Seocheon	Yingluo_o2	-0.00168925	0.0021044	-0.802724	36703
Wenzhou	Seocheon	Zhenjiang	0.00741191	0.00187065	3.96222	52034
Wenzhou	Seocheon	Zhenjiang_o1	-0.00176507	0.00190576	-0.926176	51883
Wenzhou	Yingluo	Lijin	0.031813	0.00248032	12.8261	52186
Wenzhou	Yingluo	Lijin_o1	0.02133	0.00270425	7.88759	25613
Wenzhou	Yingluo	PajuSeoul	0.0284409	0.00260014	10.9382	52013
Wenzhou	Yingluo	Seocheon	0.00876729	0.00195421	4.48636	52034
Wenzhou	Yingluo	Yingluo_o1	0.0281359	0.00273025	10.3052	47791
Wenzhou	Yingluo	Yingluo_o2	0.020434	0.00262739	7.77731	36835
Wenzhou	Yingluo	Zhenjiang	0.0288824	0.0023809	12.1309	52186
Wenzhou	Yingluo	Zhenjiang_o1	0.0146189	0.0028175	5.18862	52035
Wenzhou	Yingluo_o1	Lijin	0.029555	0.00273595	10.8025	47791
Wenzhou	Yingluo_o1	Lijin_o1	0.0216037	0.00437403	4.93909	23462
Wenzhou	Yingluo_o1	PajuSeoul	0.0320749	0.00306884	10.4518	47636
Wenzhou	Yingluo_o1	Seocheon	0.0107443	0.00240699	4.46378	47655
Wenzhou	Yingluo_o1	Yingluo	0.0281359	0.00273025	10.3052	47791
Wenzhou	Yingluo_o1	Yingluo_o2	0.0178537	0.00403269	4.42724	33974
Wenzhou	Yingluo_o1	Zhenjiang	0.0275528	0.00270456	10.1875	47791
Wenzhou	Yingluo_o1	Zhenjiang_o1	0.0128536	0.00322834	3.9815	47661
Wenzhou	Yingluo_o2	Lijin	0.0219517	0.00269164	8.1555	36835
Wenzhou	Yingluo_o2	Lijin_o1	0.024564	0.00539531	4.55284	18488
Wenzhou	Yingluo_o2	PajuSeoul	0.0172836	0.0028486	6.06739	36678
Wenzhou	Yingluo_o2	Seocheon	-0.00168925	0.0021044	-0.802724	36703
Wenzhou	Yingluo_o2	Yingluo	0.020434	0.00262739	7.77731	36835
Wenzhou	Yingluo_o2	Yingluo_o1	0.0178537	0.00403269	4.42724	33974
Wenzhou	Yingluo_o2	Zhenjiang	0.0208876	0.00254349	8.21219	36835
Wenzhou	Yingluo_o2	Zhenjiang_o1	0.023005	0.00268832	8.5574	36743
Wenzhou	Zhenjiang	Lijin	0.0303	0.00240963	12.5745	52186
Wenzhou	Zhenjiang	Lijin_o1	0.0197735	0.00258246	7.65682	25613
Wenzhou	Zhenjiang	PajuSeoul	0.0263361	0.00254344	10.3545	52013
Wenzhou	Zhenjiang	Seocheon	0.00741191	0.00187065	3.96222	52034
Wenzhou	Zhenjiang	Yingluo	0.0288824	0.0023809	12.1309	52186
Wenzhou	Zhenjiang	Yingluo_o1	0.0275528	0.00270456	10.1875	47791
Wenzhou	Zhenjiang	Yingluo_o2	0.0208876	0.00254349	8.21219	36835
Wenzhou	Zhenjiang	Zhenjiang_o1	0.0127417	0.00273531	4.65822	52035
Wenzhou	Zhenjiang_o1	Lijin	0.0151795	0.00281784	5.38694	52035
Wenzhou	Zhenjiang_o1	Lijin_o1	0.0244392	0.00311886	7.83593	25570
Wenzhou	Zhenjiang_o1	PajuSeoul	0.010152	0.00279781	3.62856	51862
Wenzhou	Zhenjiang_o1	Seocheon	-0.00176507	0.00190576	-0.926176	51883
Wenzhou	Zhenjiang_o1	Yingluo	0.0146189	0.0028175	5.18862	52035
Wenzhou	Zhenjiang_o1	Yingluo_o1	0.0128536	0.00322834	3.9815	47661
Wenzhou	Zhenjiang_o1	Yingluo_o2	0.023005	0.00268832	8.5574	36743
Wenzhou	Zhenjiang_o1	Zhenjiang	0.0127417	0.00273531	4.65822	52035
Yingluo	Lijin	Lijin_o1	0.00152802	0.00164932	0.926454	25613
Yingluo	Lijin	PajuSeoul	-0.000653659	0.000663573	-0.98506	52013
Yingluo	Lijin	Seocheon	-0.0013571	0.000707648	-1.91777	52034
Yingluo	Lijin	Wenzhou	-0.00104997	0.000543119	-1.93323	52186
Yingluo	Lijin	Yingluo_o1	0.000635628	0.0010147	0.626419	47791
Yingluo	Lijin	Yingluo_o2	0.000759487	0.00124692	0.609091	36835
Yingluo	Lijin	Zhenjiang	0.000547979	0.000552447	0.991911	52186
Yingluo	Lijin	Zhenjiang_o1	-0.000393051	0.000790831	-0.497011	52035
Yingluo	Lijin_o1	Lijin	0.00152802	0.00164932	0.926454	25613
Yingluo	Lijin_o1	PajuSeoul	0.00297734	0.00236441	1.25923	25484
Yingluo	Lijin_o1	Seocheon	-8.19573e-05	0.00285665	-0.0286899	25506
Yingluo	Lijin_o1	Wenzhou	0.00915791	0.00390357	2.34603	25613
Yingluo	Lijin_o1	Yingluo_o1	0.00059191	0.00417481	0.141781	23462
Yingluo	Lijin_o1	Yingluo_o2	0.0144287	0.00774527	1.8629	18488
Yingluo	Lijin_o1	Zhenjiang	0.00128392	0.00169349	0.758146	25613
Yingluo	Lijin_o1	Zhenjiang_o1	0.0225298	0.00703198	3.20391	25570
Yingluo	PajuSeoul	Lijin	-0.000653659	0.000663573	-0.98506	52013
Yingluo	PajuSeoul	Lijin_o1	0.00297734	0.00236441	1.25923	25484
Yingluo	PajuSeoul	Seocheon	0.00842944	0.000996595	8.45824	51884
Yingluo	PajuSeoul	Wenzhou	0.00278457	0.000731224	3.8081	52013
Yingluo	PajuSeoul	Yingluo_o1	0.00703299	0.0017544	4.00877	47636
Yingluo	PajuSeoul	Yingluo_o2	-0.00115132	0.00202338	-0.569009	36678
Yingluo	PajuSeoul	Zhenjiang	-0.000112555	0.000693426	-0.162317	52013
Yingluo	PajuSeoul	Zhenjiang_o1	-0.00210607	0.00105933	-1.98811	51862
Yingluo	Seocheon	Lijin	-0.0013571	0.000707648	-1.91777	52034
Yingluo	Seocheon	Lijin_o1	-8.19573e-05	0.00285665	-0.0286899	25506
Yingluo	Seocheon	PajuSeoul	0.00842944	0.000996595	8.45824	51884
Yingluo	Seocheon	Wenzhou	0.0248472	0.00230269	10.7905	52034
Yingluo	Seocheon	Yingluo_o1	0.00552429	0.00188445	2.93152	47655
Yingluo	Seocheon	Yingluo_o2	-0.000589783	0.00235751	-0.250172	36703
Yingluo	Seocheon	Zhenjiang	0.000708886	0.000735105	0.964333	52034
Yingluo	Seocheon	Zhenjiang_o1	0.00649961	0.00216694	2.99944	51883
Yingluo	Wenzhou	Lijin	-0.00104997	0.000543119	-1.93323	52186
Yingluo	Wenzhou	Lijin_o1	0.00915791	0.00390357	2.34603	25613
Yingluo	Wenzhou	PajuSeoul	0.00278457	0.000731224	3.8081	52013
Yingluo	Wenzhou	Seocheon	0.0248472	0.00230269	10.7905	52034
Yingluo	Wenzhou	Yingluo_o1	0.00360651	0.00145949	2.47107	47791
Yingluo	Wenzhou	Yingluo_o2	0.011292	0.00420678	2.68423	36835
Yingluo	Wenzhou	Zhenjiang	0.00225349	0.000727483	3.09765	52186
Yingluo	Wenzhou	Zhenjiang_o1	0.0183923	0.00500744	3.67299	52035
Yingluo	Yingluo_o1	Lijin	0.000635628	0.0010147	0.626419	47791
Yingluo	Yingluo_o1	Lijin_o1	0.00059191	0.00417481	0.141781	23462
Yingluo	Yingluo_o1	PajuSeoul	0.00703299	0.0017544	4.00877	47636
Yingluo	Yingluo_o1	Seocheon	0.00552429	0.00188445	2.93152	47655
Yingluo	Yingluo_o1	Wenzhou	0.00360651	0.00145949	2.47107	47791
Yingluo	Yingluo_o1	Yingluo_o2	0.000628848	0.00387748	0.162179	33974
Yingluo	Yingluo_o1	Zhenjiang	0.0016818	0.00112069	1.50068	47791
Yingluo	Yingluo_o1	Zhenjiang_o1	0.00167363	0.00197037	0.849399	47661
Yingluo	Yingluo_o2	Lijin	0.000759487	0.00124692	0.609091	36835
Yingluo	Yingluo_o2	Lijin_o1	0.0144287	0.00774527	1.8629	18488
Yingluo	Yingluo_o2	PajuSeoul	-0.00115132	0.00202338	-0.569009	36678
Yingluo	Yingluo_o2	Seocheon	-0.000589783	0.00235751	-0.250172	36703
Yingluo	Yingluo_o2	Wenzhou	0.011292	0.00420678	2.68423	36835
Yingluo	Yingluo_o2	Yingluo_o1	0.000628848	0.00387748	0.162179	33974
Yingluo	Yingluo_o2	Zhenjiang	0.00245727	0.00152042	1.61617	36835
Yingluo	Yingluo_o2	Zhenjiang_o1	0.0211907	0.00719827	2.94386	36743
Yingluo	Zhenjiang	Lijin	0.000547979	0.000552447	0.991911	52186
Yingluo	Zhenjiang	Lijin_o1	0.00128392	0.00169349	0.758146	25613
Yingluo	Zhenjiang	PajuSeoul	-0.000112555	0.000693426	-0.162317	52013
Yingluo	Zhenjiang	Seocheon	0.000708886	0.000735105	0.964333	52034
Yingluo	Zhenjiang	Wenzhou	0.00225349	0.000727483	3.09765	52186
Yingluo	Zhenjiang	Yingluo_o1	0.0016818	0.00112069	1.50068	47791
Yingluo	Zhenjiang	Yingluo_o2	0.00245727	0.00152042	1.61617	36835
Yingluo	Zhenjiang	Zhenjiang_o1	0.000173384	0.00090625	0.19132	52035
Yingluo	Zhenjiang_o1	Lijin	-0.000393051	0.000790831	-0.497011	52035
Yingluo	Zhenjiang_o1	Lijin_o1	0.0225298	0.00703198	3.20391	25570
Yingluo	Zhenjiang_o1	PajuSeoul	-0.00210607	0.00105933	-1.98811	51862
Yingluo	Zhenjiang_o1	Seocheon	0.00649961	0.00216694	2.99944	51883
Yingluo	Zhenjiang_o1	Wenzhou	0.0183923	0.00500744	3.67299	52035
Yingluo	Zhenjiang_o1	Yingluo_o1	0.00167363	0.00197037	0.849399	47661
Yingluo	Zhenjiang_o1	Yingluo_o2	0.0211907	0.00719827	2.94386	36743
Yingluo	Zhenjiang_o1	Zhenjiang	0.000173384	0.00090625	0.19132	52035
Yingluo_o1	Lijin	Lijin_o1	-0.0010415	0.00790667	-0.131724	23462
Yingluo_o1	Lijin	PajuSeoul	-0.00707776	0.00482625	-1.46651	47636
Yingluo_o1	Lijin	Seocheon	-0.00769471	0.00459194	-1.6757	47655
Yingluo_o1	Lijin	Wenzhou	-0.00587556	0.00437418	-1.34324	47791
Yingluo_o1	Lijin	Yingluo	-0.000753776	0.00455234	-0.16558	47791
Yingluo_o1	Lijin	Yingluo_o2	-0.00138483	0.00636834	-0.217456	33974
Yingluo_o1	Lijin	Zhenjiang	-0.000731107	0.00449957	-0.162484	47791
Yingluo_o1	Lijin	Zhenjiang_o1	-0.00276424	0.00499673	-0.55321	47661
Yingluo_o1	Lijin_o1	Lijin	-0.0010415	0.00790667	-0.131724	23462
Yingluo_o1	Lijin_o1	PajuSeoul	-0.00358615	0.00878342	-0.408286	23351
Yingluo_o1	Lijin_o1	Seocheon	-0.00737106	0.00924608	-0.797209	23370
Yingluo_o1	Lijin_o1	Wenzhou	0.000935846	0.00914804	0.1023	23462
Yingluo_o1	Lijin_o1	Yingluo	-0.00229586	0.00807363	-0.284365	23462
Yingluo_o1	Lijin_o1	Yingluo_o2	0.00366815	0.0144535	0.25379	17091
Yingluo_o1	Lijin_o1	Zhenjiang	-0.00111941	0.00767727	-0.145808	23462
Yingluo_o1	Lijin_o1	Zhenjiang_o1	0.00948387	0.0108485	0.874208	23422
Yingluo_o1	PajuSeoul	Lijin	-0.00707776	0.00482625	-1.46651	47636
Yingluo_o1	PajuSeoul	Lijin_o1	-0.00358615	0.00878342	-0.408286	23351
Yingluo_o1	PajuSeoul	Seocheon	-0.00348214	0.0050569	-0.688591	47520
Yingluo_o1	PajuSeoul	Wenzhou	-0.00781377	0.00471051	-1.6588	47636
Yingluo_o1	PajuSeoul	Yingluo	-0.00658344	0.00489902	-1.34383	47636
Yingluo_o1	PajuSeoul	Yingluo_o2	-0.00969928	0.00673478	-1.44018	33834
Yingluo_o1	PajuSeoul	Zhenjiang	-0.00680728	0.00484135	-1.40607	47636
Yingluo_o1	PajuSeoul	Zhenjiang_o1	-0.00887326	0.00532011	-1.66787	47506
Yingluo_o1	Seocheon	Lijin	-0.00769471	0.00459194	-1.6757	47655
Yingluo_o1	Seocheon	Lijin_o1	-0.00737106	0.00924608	-0.797209	23370
Yingluo_o1	Seocheon	PajuSeoul	-0.00348214	0.0050569	-0.688591	47520
Yingluo_o1	Seocheon	Wenzhou	0.0137575	0.00535186	2.5706	47655
Yingluo_o1	Seocheon	Yingluo	-0.00621902	0.00461308	-1.34813	47655
Yingluo_o1	Seocheon	Yingluo_o2	-0.0111722	0.00724639	-1.54176	33858
Yingluo_o1	Seocheon	Zhenjiang	-0.00586171	0.00467807	-1.25302	47655
Yingluo_o1	Seocheon	Zhenjiang_o1	-0.000896563	0.00531782	-0.168596	47525
Yingluo_o1	Wenzhou	Lijin	-0.00587556	0.00437418	-1.34324	47791
Yingluo_o1	Wenzhou	Lijin_o1	0.000935846	0.00914804	0.1023	23462
Yingluo_o1	Wenzhou	PajuSeoul	-0.00781377	0.00471051	-1.6588	47636
Yingluo_o1	Wenzhou	Seocheon	0.0137575	0.00535186	2.5706	47655
Yingluo_o1	Wenzhou	Yingluo	-0.00478996	0.00443592	-1.07981	47791
Yingluo_o1	Wenzhou	Yingluo_o2	0.0009547	0.00783377	0.12187	33974
Yingluo_o1	Wenzhou	Zhenjiang	-0.00313936	0.00445233	-0.705105	47791
Yingluo_o1	Wenzhou	Zhenjiang_o1	0.0116474	0.0071504	1.62892	47661
Yingluo_o1	Yingluo	Lijin	-0.000753776	0.00455234	-0.16558	47791
Yingluo_o1	Yingluo	Lijin_o1	-0.00229586	0.00807363	-0.284365	23462
Yingluo_o1	Yingluo	PajuSeoul	-0.00658344	0.00489902	-1.34383	47636
Yingluo_o1	Yingluo	Seocheon	-0.00621902	0.00461308	-1.34813	47655
Yingluo_o1	Yingluo	Wenzhou	-0.00478996	0.00443592	-1.07981	47791
Yingluo_o1	Yingluo	Yingluo_o2	-0.00486956	0.00655351	-0.743046	33974
Yingluo_o1	Yingluo	Zhenjiang	-0.0017719	0.00457108	-0.387632	47791
Yingluo_o1	Yingluo	Zhenjiang_o1	-0.00168262	0.00494326	-0.340386	47661
Yingluo_o1	Yingluo_o2	Lijin	-0.00138483	0.00636834	-0.217456	33974
Yingluo_o1	Yingluo_o2	Lijin_o1	0.00366815	0.0144535	0.25379	17091
Yingluo_o1	Yingluo_o2	PajuSeoul	-0.00969928	0.00673478	-1.44018	33834
Yingluo_o1	Yingluo_o2	Seocheon	-0.0111722	0.00724639	-1.54176	33858
Yingluo_o1	Yingluo_o2	Wenzhou	0.0009547	0.00783377	0.12187	33974
Yingluo_o1	Yingluo_o2	Yingluo	-0.00486956	0.00655351	-0.743046	33974
Yingluo_o1	Yingluo_o2	Zhenjiang	-0.0015292	0.00640146	-0.238884	33974
Yingluo_o1	Yingluo_o2	Zhenjiang_o1	0.0135825	0.009806	1.38512	33894
Yingluo_o1	Zhenjiang	Lijin	-0.000731107	0.00449957	-0.162484	47791
Yingluo_o1	Zhenjiang	Lijin_o1	-0.00111941	0.00767727	-0.145808	23462
Yingluo_o1	Zhenjiang	PajuSeoul	-0.00680728	0.00484135	-1.40607	47636
Yingluo_o1	Zhenjiang	Seocheon	-0.00586171	0.00467807	-1.25302	47655
Yingluo_o1	Zhenjiang	Wenzhou	-0.00313936	0.00445233	-0.705105	47791
Yingluo_o1	Zhenjiang	Yingluo	-0.0017719	0.00457108	-0.387632	47791
Yingluo_o1	Zhenjiang	Yingluo_o2	-0.0015292	0.00640146	-0.238884	33974
Yingluo_o1	Zhenjiang	Zhenjiang_o1	-0.00225165	0.00503821	-0.446914	47661
Yingluo_o1	Zhenjiang_o1	Lijin	-0.00276424	0.00499673	-0.55321	47661
Yingluo_o1	Zhenjiang_o1	Lijin_o1	0.00948387	0.0108485	0.874208	23422
Yingluo_o1	Zhenjiang_o1	PajuSeoul	-0.00887326	0.00532011	-1.66787	47506
Yingluo_o1	Zhenjiang_o1	Seocheon	-0.000896563	0.00531782	-0.168596	47525
Yingluo_o1	Zhenjiang_o1	Wenzhou	0.0116474	0.0071504	1.62892	47661
Yingluo_o1	Zhenjiang_o1	Yingluo	-0.00168262	0.00494326	-0.340386	47661
Yingluo_o1	Zhenjiang_o1	Yingluo_o2	0.0135825	0.009806	1.38512	33894
Yingluo_o1	Zhenjiang_o1	Zhenjiang	-0.00225165	0.00503821	-0.446914	47661
Yingluo_o2	Lijin	Lijin_o1	NA	NA	NA	NA
Yingluo_o2	Lijin	PajuSeoul	NA	NA	NA	NA
Yingluo_o2	Lijin	Seocheon	NA	NA	NA	NA
Yingluo_o2	Lijin	Wenzhou	NA	NA	NA	NA
Yingluo_o2	Lijin	Yingluo	NA	NA	NA	NA
Yingluo_o2	Lijin	Yingluo_o1	NA	NA	NA	NA
Yingluo_o2	Lijin	Zhenjiang	NA	NA	NA	NA
Yingluo_o2	Lijin	Zhenjiang_o1	NA	NA	NA	NA
Yingluo_o2	Lijin_o1	Lijin	NA	NA	NA	NA
Yingluo_o2	Lijin_o1	PajuSeoul	NA	NA	NA	NA
Yingluo_o2	Lijin_o1	Seocheon	NA	NA	NA	NA
Yingluo_o2	Lijin_o1	Wenzhou	NA	NA	NA	NA
Yingluo_o2	Lijin_o1	Yingluo	NA	NA	NA	NA
Yingluo_o2	Lijin_o1	Yingluo_o1	NA	NA	NA	NA
Yingluo_o2	Lijin_o1	Zhenjiang	NA	NA	NA	NA
Yingluo_o2	Lijin_o1	Zhenjiang_o1	NA	NA	NA	NA
Yingluo_o2	PajuSeoul	Lijin	NA	NA	NA	NA
Yingluo_o2	PajuSeoul	Lijin_o1	NA	NA	NA	NA
Yingluo_o2	PajuSeoul	Seocheon	NA	NA	NA	NA
Yingluo_o2	PajuSeoul	Wenzhou	NA	NA	NA	NA
Yingluo_o2	PajuSeoul	Yingluo	NA	NA	NA	NA
Yingluo_o2	PajuSeoul	Yingluo_o1	NA	NA	NA	NA
Yingluo_o2	PajuSeoul	Zhenjiang	NA	NA	NA	NA
Yingluo_o2	PajuSeoul	Zhenjiang_o1	NA	NA	NA	NA
Yingluo_o2	Seocheon	Lijin	NA	NA	NA	NA
Yingluo_o2	Seocheon	Lijin_o1	NA	NA	NA	NA
Yingluo_o2	Seocheon	PajuSeoul	NA	NA	NA	NA
Yingluo_o2	Seocheon	Wenzhou	NA	NA	NA	NA
Yingluo_o2	Seocheon	Yingluo	NA	NA	NA	NA
Yingluo_o2	Seocheon	Yingluo_o1	NA	NA	NA	NA
Yingluo_o2	Seocheon	Zhenjiang	NA	NA	NA	NA
Yingluo_o2	Seocheon	Zhenjiang_o1	NA	NA	NA	NA
Yingluo_o2	Wenzhou	Lijin	NA	NA	NA	NA
Yingluo_o2	Wenzhou	Lijin_o1	NA	NA	NA	NA
Yingluo_o2	Wenzhou	PajuSeoul	NA	NA	NA	NA
Yingluo_o2	Wenzhou	Seocheon	NA	NA	NA	NA
Yingluo_o2	Wenzhou	Yingluo	NA	NA	NA	NA
Yingluo_o2	Wenzhou	Yingluo_o1	NA	NA	NA	NA
Yingluo_o2	Wenzhou	Zhenjiang	NA	NA	NA	NA
Yingluo_o2	Wenzhou	Zhenjiang_o1	NA	NA	NA	NA
Yingluo_o2	Yingluo	Lijin	NA	NA	NA	NA
Yingluo_o2	Yingluo	Lijin_o1	NA	NA	NA	NA
Yingluo_o2	Yingluo	PajuSeoul	NA	NA	NA	NA
Yingluo_o2	Yingluo	Seocheon	NA	NA	NA	NA
Yingluo_o2	Yingluo	Wenzhou	NA	NA	NA	NA
Yingluo_o2	Yingluo	Yingluo_o1	NA	NA	NA	NA
Yingluo_o2	Yingluo	Zhenjiang	NA	NA	NA	NA
Yingluo_o2	Yingluo	Zhenjiang_o1	NA	NA	NA	NA
Yingluo_o2	Yingluo_o1	Lijin	NA	NA	NA	NA
Yingluo_o2	Yingluo_o1	Lijin_o1	NA	NA	NA	NA
Yingluo_o2	Yingluo_o1	PajuSeoul	NA	NA	NA	NA
Yingluo_o2	Yingluo_o1	Seocheon	NA	NA	NA	NA
Yingluo_o2	Yingluo_o1	Wenzhou	NA	NA	NA	NA
Yingluo_o2	Yingluo_o1	Yingluo	NA	NA	NA	NA
Yingluo_o2	Yingluo_o1	Zhenjiang	NA	NA	NA	NA
Yingluo_o2	Yingluo_o1	Zhenjiang_o1	NA	NA	NA	NA
Yingluo_o2	Zhenjiang	Lijin	NA	NA	NA	NA
Yingluo_o2	Zhenjiang	Lijin_o1	NA	NA	NA	NA
Yingluo_o2	Zhenjiang	PajuSeoul	NA	NA	NA	NA
Yingluo_o2	Zhenjiang	Seocheon	NA	NA	NA	NA
Yingluo_o2	Zhenjiang	Wenzhou	NA	NA	NA	NA
Yingluo_o2	Zhenjiang	Yingluo	NA	NA	NA	NA
Yingluo_o2	Zhenjiang	Yingluo_o1	NA	NA	NA	NA
Yingluo_o2	Zhenjiang	Zhenjiang_o1	NA	NA	NA	NA
Yingluo_o2	Zhenjiang_o1	Lijin	NA	NA	NA	NA
Yingluo_o2	Zhenjiang_o1	Lijin_o1	NA	NA	NA	NA
Yingluo_o2	Zhenjiang_o1	PajuSeoul	NA	NA	NA	NA
Yingluo_o2	Zhenjiang_o1	Seocheon	NA	NA	NA	NA
Yingluo_o2	Zhenjiang_o1	Wenzhou	NA	NA	NA	NA
Yingluo_o2	Zhenjiang_o1	Yingluo	NA	NA	NA	NA
Yingluo_o2	Zhenjiang_o1	Yingluo_o1	NA	NA	NA	NA
Yingluo_o2	Zhenjiang_o1	Zhenjiang	NA	NA	NA	NA
Zhenjiang	Lijin	Lijin_o1	0.00172516	0.00168078	1.0264	25613
Zhenjiang	Lijin	PajuSeoul	0.000631927	0.000696482	0.907313	52013
Zhenjiang	Lijin	Seocheon	-0.000911997	0.000723675	-1.26023	52034
Zhenjiang	Lijin	Wenzhou	-0.00211921	0.000581511	-3.64432	52186
Zhenjiang	Lijin	Yingluo	0.00118026	0.000635976	1.85582	52186
Zhenjiang	Lijin	Yingluo_o1	0.000169934	0.00106025	0.160277	47791
Zhenjiang	Lijin	Yingluo_o2	-0.000870271	0.00149612	-0.581684	36835
Zhenjiang	Lijin	Zhenjiang_o1	0.000629729	0.000740157	0.850805	52035
Zhenjiang	Lijin_o1	Lijin	0.00172516	0.00168078	1.0264	25613
Zhenjiang	Lijin_o1	PajuSeoul	0.00407032	0.00260424	1.56296	25484
Zhenjiang	Lijin_o1	Seocheon	0.000185187	0.00300986	0.0615267	25506
Zhenjiang	Lijin_o1	Wenzhou	0.00749706	0.00402694	1.86172	25613
Zhenjiang	Lijin_o1	Yingluo	0.00137396	0.00184949	0.742887	25613
Zhenjiang	Lijin_o1	Yingluo_o1	0.00202404	0.00472419	0.428441	23462
Zhenjiang	Lijin_o1	Yingluo_o2	0.0161116	0.00800071	2.01377	18488
Zhenjiang	Lijin_o1	Zhenjiang_o1	0.0231097	0.00715753	3.22873	25570
Zhenjiang	PajuSeoul	Lijin	0.000631927	0.000696482	0.907313	52013
Zhenjiang	PajuSeoul	Lijin_o1	0.00407032	0.00260424	1.56296	25484
Zhenjiang	PajuSeoul	Seocheon	0.00947994	0.00118672	7.98838	51884
Zhenjiang	PajuSeoul	Wenzhou	0.00236775	0.000853933	2.77276	52013
Zhenjiang	PajuSeoul	Yingluo	0.00184483	0.000928796	1.98626	52013
Zhenjiang	PajuSeoul	Yingluo_o1	0.00718714	0.00172703	4.16157	47636
Zhenjiang	PajuSeoul	Yingluo_o2	-0.00174379	0.00198393	-0.878956	36678
Zhenjiang	PajuSeoul	Zhenjiang_o1	-0.00046702	0.00121981	-0.382863	51862
Zhenjiang	Seocheon	Lijin	-0.000911997	0.000723675	-1.26023	52034
Zhenjiang	Seocheon	Lijin_o1	0.000185187	0.00300986	0.0615267	25506
Zhenjiang	Seocheon	PajuSeoul	0.00947994	0.00118672	7.98838	51884
Zhenjiang	Seocheon	Wenzhou	0.0235813	0.00219858	10.7257	52034
Zhenjiang	Seocheon	Yingluo	0.000999074	0.000801072	1.24717	52034
Zhenjiang	Seocheon	Yingluo_o1	0.00482792	0.00183519	2.63075	47655
Zhenjiang	Seocheon	Yingluo_o2	-0.00149689	0.00243446	-0.614877	36703
Zhenjiang	Seocheon	Zhenjiang_o1	0.00737068	0.00221681	3.32491	51883
Zhenjiang	Wenzhou	Lijin	-0.00211921	0.000581511	-3.64432	52186
Zhenjiang	Wenzhou	Lijin_o1	0.00749706	0.00402694	1.86172	25613
Zhenjiang	Wenzhou	PajuSeoul	0.00236775	0.000853933	2.77276	52013
Zhenjiang	Wenzhou	Seocheon	0.0235813	0.00219858	10.7257	52034
Zhenjiang	Wenzhou	Yingluo	-0.000523192	0.000685861	-0.762825	52186
Zhenjiang	Wenzhou	Yingluo_o1	0.00152299	0.00133329	1.14228	47791
Zhenjiang	Wenzhou	Yingluo_o2	0.00852246	0.00423918	2.0104	36835
Zhenjiang	Wenzhou	Zhenjiang_o1	0.017701	0.00502784	3.5206	52035
Zhenjiang	Yingluo	Lijin	0.00118026	0.000635976	1.85582	52186
Zhenjiang	Yingluo	Lijin_o1	0.00137396	0.00184949	0.742887	25613
Zhenjiang	Yingluo	PajuSeoul	0.00184483	0.000928796	1.98626	52013
Zhenjiang	Yingluo	Seocheon	0.000999074	0.000801072	1.24717	52034
Zhenjiang	Yingluo	Wenzhou	-0.000523192	0.000685861	-0.762825	52186
Zhenjiang	Yingluo	Yingluo_o1	0.000261093	0.00121462	0.214959	47791
Zhenjiang	Yingluo	Yingluo_o2	-0.000806935	0.00163168	-0.494544	36835
Zhenjiang	Yingluo	Zhenjiang_o1	0.00161614	0.00088366	1.82892	52035
Zhenjiang	Yingluo_o1	Lijin	0.000169934	0.00106025	0.160277	47791
Zhenjiang	Yingluo_o1	Lijin_o1	0.00202404	0.00472419	0.428441	23462
Zhenjiang	Yingluo_o1	PajuSeoul	0.00718714	0.00172703	4.16157	47636
Zhenjiang	Yingluo_o1	Seocheon	0.00482792	0.00183519	2.63075	47655
Zhenjiang	Yingluo_o1	Wenzhou	0.00152299	0.00133329	1.14228	47791
Zhenjiang	Yingluo_o1	Yingluo	0.000261093	0.00121462	0.214959	47791
Zhenjiang	Yingluo_o1	Yingluo_o2	-0.00206208	0.00374733	-0.55028	33974
Zhenjiang	Yingluo_o1	Zhenjiang_o1	0.00169091	0.00202679	0.834279	47661
Zhenjiang	Yingluo_o2	Lijin	-0.000870271	0.00149612	-0.581684	36835
Zhenjiang	Yingluo_o2	Lijin_o1	0.0161116	0.00800071	2.01377	18488
Zhenjiang	Yingluo_o2	PajuSeoul	-0.00174379	0.00198393	-0.878956	36678
Zhenjiang	Yingluo_o2	Seocheon	-0.00149689	0.00243446	-0.614877	36703
Zhenjiang	Yingluo_o2	Wenzhou	0.00852246	0.00423918	2.0104	36835
Zhenjiang	Yingluo_o2	Yingluo	-0.000806935	0.00163168	-0.494544	36835
Zhenjiang	Yingluo_o2	Yingluo_o1	-0.00206208	0.00374733	-0.55028	33974
Zhenjiang	Yingluo_o2	Zhenjiang_o1	0.0205703	0.00725831	2.83404	36743
Zhenjiang	Zhenjiang_o1	Lijin	0.000629729	0.000740157	0.850805	52035
Zhenjiang	Zhenjiang_o1	Lijin_o1	0.0231097	0.00715753	3.22873	25570
Zhenjiang	Zhenjiang_o1	PajuSeoul	-0.00046702	0.00121981	-0.382863	51862
Zhenjiang	Zhenjiang_o1	Seocheon	0.00737068	0.00221681	3.32491	51883
Zhenjiang	Zhenjiang_o1	Wenzhou	0.017701	0.00502784	3.5206	52035
Zhenjiang	Zhenjiang_o1	Yingluo	0.00161614	0.00088366	1.82892	52035
Zhenjiang	Zhenjiang_o1	Yingluo_o1	0.00169091	0.00202679	0.834279	47661
Zhenjiang	Zhenjiang_o1	Yingluo_o2	0.0205703	0.00725831	2.83404	36743
Zhenjiang_o1	Lijin	Lijin_o1	0.00366274	0.00410609	0.892026	25570
Zhenjiang_o1	Lijin	PajuSeoul	0.0262582	0.0078863	3.32959	51862
Zhenjiang_o1	Lijin	Seocheon	0.0180714	0.00659839	2.73875	51883
Zhenjiang_o1	Lijin	Wenzhou	0.00714687	0.00381109	1.87528	52035
Zhenjiang_o1	Lijin	Yingluo	0.0252551	0.00775382	3.25711	52035
Zhenjiang_o1	Lijin	Yingluo_o1	0.0248133	0.00793517	3.12701	47661
Zhenjiang_o1	Lijin	Yingluo_o2	0.00783924	0.00355222	2.20686	36743
Zhenjiang_o1	Lijin	Zhenjiang	0.0257499	0.00777807	3.31057	52035
Zhenjiang_o1	Lijin_o1	Lijin	0.00366274	0.00410609	0.892026	25570
Zhenjiang_o1	Lijin_o1	PajuSeoul	0.00706385	0.00443187	1.59388	25441
Zhenjiang_o1	Lijin_o1	Seocheon	-0.00192708	0.00462179	-0.416955	25463
Zhenjiang_o1	Lijin_o1	Wenzhou	-0.00516654	0.00369477	-1.39834	25570
Zhenjiang_o1	Lijin_o1	Yingluo	0.00335409	0.00395555	0.847945	25570
Zhenjiang_o1	Lijin_o1	Yingluo_o1	0.0054395	0.00592054	0.918751	23422
Zhenjiang_o1	Lijin_o1	Yingluo_o2	0.00351196	0.00700158	0.501596	18455
Zhenjiang_o1	Lijin_o1	Zhenjiang	0.00403279	0.00435251	0.926544	25570
Zhenjiang_o1	PajuSeoul	Lijin	0.0262582	0.0078863	3.32959	51862
Zhenjiang_o1	PajuSeoul	Lijin_o1	0.00706385	0.00443187	1.59388	25441
Zhenjiang_o1	PajuSeoul	Seocheon	0.0283784	0.00656554	4.32232	51733
Zhenjiang_o1	PajuSeoul	Wenzhou	0.0119413	0.00388745	3.07176	51862
Zhenjiang_o1	PajuSeoul	Yingluo	0.0264401	0.00781192	3.38458	51862
Zhenjiang_o1	PajuSeoul	Yingluo_o1	0.0315166	0.00798561	3.94668	47506
Zhenjiang_o1	PajuSeoul	Yingluo_o2	0.00818454	0.00410109	1.9957	36586
Zhenjiang_o1	PajuSeoul	Zhenjiang	0.0263223	0.0078468	3.35452	51862
Zhenjiang_o1	Seocheon	Lijin	0.0180714	0.00659839	2.73875	51883
Zhenjiang_o1	Seocheon	Lijin_o1	-0.00192708	0.00462179	-0.416955	25463
Zhenjiang_o1	Seocheon	PajuSeoul	0.0283784	0.00656554	4.32232	51733
Zhenjiang_o1	Seocheon	Wenzhou	0.0250363	0.00334511	7.48444	51883
Zhenjiang_o1	Seocheon	Yingluo	0.0188835	0.00653555	2.88935	51883
Zhenjiang_o1	Seocheon	Yingluo_o1	0.0231544	0.00679487	3.40763	47525
Zhenjiang_o1	Seocheon	Yingluo_o2	0.00124049	0.00399133	0.310797	36611
Zhenjiang_o1	Seocheon	Zhenjiang	0.019567	0.00653832	2.99266	51883
Zhenjiang_o1	Wenzhou	Lijin	0.00714687	0.00381109	1.87528	52035
Zhenjiang_o1	Wenzhou	Lijin_o1	-0.00516654	0.00369477	-1.39834	25570
Zhenjiang_o1	Wenzhou	PajuSeoul	0.0119413	0.00388745	3.07176	51862
Zhenjiang_o1	Wenzhou	Seocheon	0.0250363	0.00334511	7.48444	51883
Zhenjiang_o1	Wenzhou	Yingluo	0.00771193	0.00373016	2.06745	52035
Zhenjiang_o1	Wenzhou	Yingluo_o1	0.00932023	0.00424994	2.19303	47661
Zhenjiang_o1	Wenzhou	Yingluo_o2	0.000378209	0.00337468	0.112073	36743
Zhenjiang_o1	Wenzhou	Zhenjiang	0.00975386	0.00377484	2.58392	52035
Zhenjiang_o1	Yingluo	Lijin	0.0252551	0.00775382	3.25711	52035
Zhenjiang_o1	Yingluo	Lijin_o1	0.00335409	0.00395555	0.847945	25570
Zhenjiang_o1	Yingluo	PajuSeoul	0.0264401	0.00781192	3.38458	51862
Zhenjiang_o1	Yingluo	Seocheon	0.0188835	0.00653555	2.88935	51883
Zhenjiang_o1	Yingluo	Wenzhou	0.00771193	0.00373016	2.06745	52035
Zhenjiang_o1	Yingluo	Yingluo_o1	0.0235021	0.00779824	3.01377	47661
Zhenjiang_o1	Yingluo	Yingluo_o2	0.00714923	0.00345893	2.06689	36743
Zhenjiang_o1	Yingluo	Zhenjiang	0.0247972	0.00767437	3.23117	52035
Zhenjiang_o1	Yingluo_o1	Lijin	0.0248133	0.00793517	3.12701	47661
Zhenjiang_o1	Yingluo_o1	Lijin_o1	0.0054395	0.00592054	0.918751	23422
Zhenjiang_o1	Yingluo_o1	PajuSeoul	0.0315166	0.00798561	3.94668	47506
Zhenjiang_o1	Yingluo_o1	Seocheon	0.0231544	0.00679487	3.40763	47525
Zhenjiang_o1	Yingluo_o1	Wenzhou	0.00932023	0.00424994	2.19303	47661
Zhenjiang_o1	Yingluo_o1	Yingluo	0.0235021	0.00779824	3.01377	47661
Zhenjiang_o1	Yingluo_o1	Yingluo_o2	0.00896273	0.00523598	1.71176	33894
Zhenjiang_o1	Yingluo_o1	Zhenjiang	0.0250596	0.00789538	3.17395	47661
Zhenjiang_o1	Yingluo_o2	Lijin	0.00783924	0.00355222	2.20686	36743
Zhenjiang_o1	Yingluo_o2	Lijin_o1	0.00351196	0.00700158	0.501596	18455
Zhenjiang_o1	Yingluo_o2	PajuSeoul	0.00818454	0.00410109	1.9957	36586
Zhenjiang_o1	Yingluo_o2	Seocheon	0.00124049	0.00399133	0.310797	36611
Zhenjiang_o1	Yingluo_o2	Wenzhou	0.000378209	0.00337468	0.112073	36743
Zhenjiang_o1	Yingluo_o2	Yingluo	0.00714923	0.00345893	2.06689	36743
Zhenjiang_o1	Yingluo_o2	Yingluo_o1	0.00896273	0.00523598	1.71176	33894
Zhenjiang_o1	Yingluo_o2	Zhenjiang	0.00946095	0.00375229	2.52138	36743
Zhenjiang_o1	Zhenjiang	Lijin	0.0257499	0.00777807	3.31057	52035
Zhenjiang_o1	Zhenjiang	Lijin_o1	0.00403279	0.00435251	0.926544	25570
Zhenjiang_o1	Zhenjiang	PajuSeoul	0.0263223	0.0078468	3.35452	51862
Zhenjiang_o1	Zhenjiang	Seocheon	0.019567	0.00653832	2.99266	51883
Zhenjiang_o1	Zhenjiang	Wenzhou	0.00975386	0.00377484	2.58392	52035
Zhenjiang_o1	Zhenjiang	Yingluo	0.0247972	0.00767437	3.23117	52035
Zhenjiang_o1	Zhenjiang	Yingluo_o1	0.0250596	0.00789538	3.17395	47661
Zhenjiang_o1	Zhenjiang	Yingluo_o2	0.00946095	0.00375229	2.52138	36743

## Sheet: Table S2
Table S2. f4 statistics results among Eriocheir sinensis populations in China and Korea. s.e.m. are calculated by 3,000,000 bp block jackknifing as implemented in the f4 function from admixtools2.
Pop1	Pop2	Pop3	Pop4	f4	s.e.m.	Z	nSNPs
Lijin	Lijin_o1	PajuSeoul	Seocheon	-0.000485796	0.000615706	-0.789005	25396
Lijin	Lijin_o1	PajuSeoul	Wenzhou	0.00118281	0.000817534	1.4468	25484
Lijin	Lijin_o1	PajuSeoul	Yingluo	-0.000658152	0.0004166	-1.57982	25484
Lijin	Lijin_o1	PajuSeoul	Yingluo_o1	-0.000347657	0.000868806	-0.400156	23351
Lijin	Lijin_o1	PajuSeoul	Yingluo_o2	0.00206993	0.00150438	1.37593	18370
Lijin	Lijin_o1	PajuSeoul	Zhenjiang	-0.000650065	0.000458363	-1.41823	25484
Lijin	Lijin_o1	PajuSeoul	Zhenjiang_o1	0.0033266	0.00136407	2.43873	25441
Lijin	Lijin_o1	Seocheon	PajuSeoul	0.000485796	0.000615706	0.789005	25396
Lijin	Lijin_o1	Seocheon	Wenzhou	0.0016555	0.000567265	2.91839	25506
Lijin	Lijin_o1	Seocheon	Yingluo	-0.000142025	0.000517597	-0.274393	25506
Lijin	Lijin_o1	Seocheon	Yingluo_o1	0.000197945	0.000977202	0.202563	23370
Lijin	Lijin_o1	Seocheon	Yingluo_o2	0.00250268	0.00135061	1.853	18391
Lijin	Lijin_o1	Seocheon	Zhenjiang	-0.000154503	0.000556282	-0.277742	25506
Lijin	Lijin_o1	Seocheon	Zhenjiang_o1	0.0037347	0.00113411	3.29306	25463
Lijin	Lijin_o1	Wenzhou	PajuSeoul	-0.00118281	0.000817534	-1.4468	25484
Lijin	Lijin_o1	Wenzhou	Seocheon	-0.0016555	0.000567265	-2.91839	25506
Lijin	Lijin_o1	Wenzhou	Yingluo	-0.00185232	0.000713823	-2.59493	25613
Lijin	Lijin_o1	Wenzhou	Yingluo_o1	-0.00144561	0.00102768	-1.40668	23462
Lijin	Lijin_o1	Wenzhou	Yingluo_o2	0.000594489	0.00113657	0.523057	18488
Lijin	Lijin_o1	Wenzhou	Zhenjiang	-0.00183213	0.000729558	-2.51128	25613
Lijin	Lijin_o1	Wenzhou	Zhenjiang_o1	0.00213295	0.000794669	2.68408	25570
Lijin	Lijin_o1	Yingluo	PajuSeoul	0.000658152	0.0004166	1.57982	25484
Lijin	Lijin_o1	Yingluo	Seocheon	0.000142025	0.000517597	0.274393	25506
Lijin	Lijin_o1	Yingluo	Wenzhou	0.00185232	0.000713823	2.59493	25613
Lijin	Lijin_o1	Yingluo	Yingluo_o1	0.000205106	0.000798226	0.256952	23462
Lijin	Lijin_o1	Yingluo	Yingluo_o2	0.00238937	0.00145697	1.63996	18488
Lijin	Lijin_o1	Yingluo	Zhenjiang	2.0196e-05	0.000310615	0.0650193	25613
Lijin	Lijin_o1	Yingluo	Zhenjiang_o1	0.00398449	0.00129049	3.08759	25570
Lijin	Lijin_o1	Yingluo_o1	PajuSeoul	0.000347657	0.000868806	0.400156	23351
Lijin	Lijin_o1	Yingluo_o1	Seocheon	-0.000197945	0.000977202	-0.202563	23370
Lijin	Lijin_o1	Yingluo_o1	Wenzhou	0.00144561	0.00102768	1.40668	23462
Lijin	Lijin_o1	Yingluo_o1	Yingluo	-0.000205106	0.000798226	-0.256952	23462
Lijin	Lijin_o1	Yingluo_o1	Yingluo_o2	0.00243157	0.0016532	1.47083	17091
Lijin	Lijin_o1	Yingluo_o1	Zhenjiang	-0.000296625	0.000863676	-0.343445	23462
Lijin	Lijin_o1	Yingluo_o1	Zhenjiang_o1	0.0036104	0.0014418	2.5041	23422
Lijin	Lijin_o1	Yingluo_o2	PajuSeoul	-0.00206993	0.00150438	-1.37593	18370
Lijin	Lijin_o1	Yingluo_o2	Seocheon	-0.00250268	0.00135061	-1.853	18391
Lijin	Lijin_o1	Yingluo_o2	Wenzhou	-0.000594489	0.00113657	-0.523057	18488
Lijin	Lijin_o1	Yingluo_o2	Yingluo	-0.00238937	0.00145697	-1.63996	18488
Lijin	Lijin_o1	Yingluo_o2	Yingluo_o1	-0.00243157	0.0016532	-1.47083	17091
Lijin	Lijin_o1	Yingluo_o2	Zhenjiang	-0.00289513	0.00146873	-1.97118	18488
Lijin	Lijin_o1	Yingluo_o2	Zhenjiang_o1	0.00157906	0.00126864	1.24469	18455
Lijin	Lijin_o1	Zhenjiang	PajuSeoul	0.000650065	0.000458363	1.41823	25484
Lijin	Lijin_o1	Zhenjiang	Seocheon	0.000154503	0.000556282	0.277742	25506
Lijin	Lijin_o1	Zhenjiang	Wenzhou	0.00183213	0.000729558	2.51128	25613
Lijin	Lijin_o1	Zhenjiang	Yingluo	-2.0196e-05	0.000310615	-0.0650193	25613
Lijin	Lijin_o1	Zhenjiang	Yingluo_o1	0.000296625	0.000863676	0.343445	23462
Lijin	Lijin_o1	Zhenjiang	Yingluo_o2	0.00289513	0.00146873	1.97118	18488
Lijin	Lijin_o1	Zhenjiang	Zhenjiang_o1	0.00396639	0.00131259	3.0218	25570
Lijin	Lijin_o1	Zhenjiang_o1	PajuSeoul	-0.0033266	0.00136407	-2.43873	25441
Lijin	Lijin_o1	Zhenjiang_o1	Seocheon	-0.0037347	0.00113411	-3.29306	25463
Lijin	Lijin_o1	Zhenjiang_o1	Wenzhou	-0.00213295	0.000794669	-2.68408	25570
Lijin	Lijin_o1	Zhenjiang_o1	Yingluo	-0.00398449	0.00129049	-3.08759	25570
Lijin	Lijin_o1	Zhenjiang_o1	Yingluo_o1	-0.0036104	0.0014418	-2.5041	23422
Lijin	Lijin_o1	Zhenjiang_o1	Yingluo_o2	-0.00157906	0.00126864	-1.24469	18455
Lijin	Lijin_o1	Zhenjiang_o1	Zhenjiang	-0.00396639	0.00131259	-3.0218	25570
Lijin	PajuSeoul	Lijin_o1	Seocheon	0.00124918	0.000525069	2.37907	25396
Lijin	PajuSeoul	Lijin_o1	Wenzhou	0.000326334	0.00047674	0.68451	25484
Lijin	PajuSeoul	Lijin_o1	Yingluo	-0.000293183	0.00046625	-0.628812	25484
Lijin	PajuSeoul	Lijin_o1	Yingluo_o1	0.000654389	0.000645652	1.01353	23351
Lijin	PajuSeoul	Lijin_o1	Yingluo_o2	-0.000680488	0.000760079	-0.895286	18370
Lijin	PajuSeoul	Lijin_o1	Zhenjiang	-0.000451372	0.000468482	-0.963478	25484
Lijin	PajuSeoul	Lijin_o1	Zhenjiang_o1	-0.000744846	0.000515014	-1.44626	25441
Lijin	PajuSeoul	Seocheon	Lijin_o1	-0.00124918	0.000525069	-2.37907	25396
Lijin	PajuSeoul	Seocheon	Wenzhou	-0.00108551	0.000154401	-7.03047	51884
Lijin	PajuSeoul	Seocheon	Yingluo	-0.0017858	0.000171731	-10.3988	51884
Lijin	PajuSeoul	Seocheon	Yingluo_o1	-0.000490282	0.000311355	-1.57467	47520
Lijin	PajuSeoul	Seocheon	Yingluo_o2	-0.00209653	0.000443491	-4.72733	36566
Lijin	PajuSeoul	Seocheon	Zhenjiang	-0.00190914	0.000201241	-9.4868	51884
Lijin	PajuSeoul	Seocheon	Zhenjiang_o1	-0.00211346	0.000247211	-8.54919	51733
Lijin	PajuSeoul	Wenzhou	Lijin_o1	-0.000326334	0.00047674	-0.68451	25484
Lijin	PajuSeoul	Wenzhou	Seocheon	0.00108551	0.000154401	7.03047	51884
Lijin	PajuSeoul	Wenzhou	Yingluo	-0.000699317	0.000135293	-5.16892	52013
Lijin	PajuSeoul	Wenzhou	Yingluo_o1	0.000518095	0.000296198	1.74915	47636
Lijin	PajuSeoul	Wenzhou	Yingluo_o2	-0.000979699	0.000386844	-2.53254	36678
Lijin	PajuSeoul	Wenzhou	Zhenjiang	-0.000822979	0.000132649	-6.20417	52013
Lijin	PajuSeoul	Wenzhou	Zhenjiang_o1	-0.00102412	0.000217886	-4.70027	51862
Lijin	PajuSeoul	Yingluo	Lijin_o1	0.000293183	0.00046625	0.628812	25484
Lijin	PajuSeoul	Yingluo	Seocheon	0.0017858	0.000171731	10.3988	51884
Lijin	PajuSeoul	Yingluo	Wenzhou	0.000699317	0.000135293	5.16892	52013
Lijin	PajuSeoul	Yingluo	Yingluo_o1	0.00118271	0.000295447	4.00311	47636
Lijin	PajuSeoul	Yingluo	Yingluo_o2	-0.000353044	0.000345674	-1.02132	36678
Lijin	PajuSeoul	Yingluo	Zhenjiang	-0.000123663	0.000130274	-0.949253	52013
Lijin	PajuSeoul	Yingluo	Zhenjiang_o1	-0.000318869	0.000184951	-1.72407	51862
Lijin	PajuSeoul	Yingluo_o1	Lijin_o1	-0.000654389	0.000645652	-1.01353	23351
Lijin	PajuSeoul	Yingluo_o1	Seocheon	0.000490282	0.000311355	1.57467	47520
Lijin	PajuSeoul	Yingluo_o1	Wenzhou	-0.000518095	0.000296198	-1.74915	47636
Lijin	PajuSeoul	Yingluo_o1	Yingluo	-0.00118271	0.000295447	-4.00311	47636
Lijin	PajuSeoul	Yingluo_o1	Yingluo_o2	-0.00165315	0.000489754	-3.37546	33834
Lijin	PajuSeoul	Yingluo_o1	Zhenjiang	-0.0013073	0.000294398	-4.44057	47636
Lijin	PajuSeoul	Yingluo_o1	Zhenjiang_o1	-0.00152228	0.000340238	-4.47415	47506
Lijin	PajuSeoul	Yingluo_o2	Lijin_o1	0.000680488	0.000760079	0.895286	18370
Lijin	PajuSeoul	Yingluo_o2	Seocheon	0.00209653	0.000443491	4.72733	36566
Lijin	PajuSeoul	Yingluo_o2	Wenzhou	0.000979699	0.000386844	2.53254	36678
Lijin	PajuSeoul	Yingluo_o2	Yingluo	0.000353044	0.000345674	1.02132	36678
Lijin	PajuSeoul	Yingluo_o2	Yingluo_o1	0.00165315	0.000489754	3.37546	33834
Lijin	PajuSeoul	Yingluo_o2	Zhenjiang	0.00015827	0.000353528	0.447688	36678
Lijin	PajuSeoul	Yingluo_o2	Zhenjiang_o1	-0.000183837	0.0003896	-0.47186	36586
Lijin	PajuSeoul	Zhenjiang	Lijin_o1	0.000451372	0.000468482	0.963478	25484
Lijin	PajuSeoul	Zhenjiang	Seocheon	0.00190914	0.000201241	9.4868	51884
Lijin	PajuSeoul	Zhenjiang	Wenzhou	0.000822979	0.000132649	6.20417	52013
Lijin	PajuSeoul	Zhenjiang	Yingluo	0.000123663	0.000130274	0.949253	52013
Lijin	PajuSeoul	Zhenjiang	Yingluo_o1	0.0013073	0.000294398	4.44057	47636
Lijin	PajuSeoul	Zhenjiang	Yingluo_o2	-0.00015827	0.000353528	-0.447688	36678
Lijin	PajuSeoul	Zhenjiang	Zhenjiang_o1	-0.00019466	0.000205853	-0.945625	51862
Lijin	PajuSeoul	Zhenjiang_o1	Lijin_o1	0.000744846	0.000515014	1.44626	25441
Lijin	PajuSeoul	Zhenjiang_o1	Seocheon	0.00211346	0.000247211	8.54919	51733
Lijin	PajuSeoul	Zhenjiang_o1	Wenzhou	0.00102412	0.000217886	4.70027	51862
Lijin	PajuSeoul	Zhenjiang_o1	Yingluo	0.000318869	0.000184951	1.72407	51862
Lijin	PajuSeoul	Zhenjiang_o1	Yingluo_o1	0.00152228	0.000340238	4.47415	47506
Lijin	PajuSeoul	Zhenjiang_o1	Yingluo_o2	0.000183837	0.0003896	0.47186	36586
Lijin	PajuSeoul	Zhenjiang_o1	Zhenjiang	0.00019466	0.000205853	0.945625	51862
Lijin	Seocheon	Lijin_o1	PajuSeoul	0.00173497	0.000630165	2.7532	25396
Lijin	Seocheon	Lijin_o1	Wenzhou	0.00490041	0.000702843	6.97227	25506
Lijin	Seocheon	Lijin_o1	Yingluo	0.000276155	0.000569414	0.484981	25506
Lijin	Seocheon	Lijin_o1	Yingluo_o1	0.00100467	0.000754627	1.33134	23370
Lijin	Seocheon	Lijin_o1	Yingluo_o2	-0.000175624	0.000756936	-0.232019	18391
Lijin	Seocheon	Lijin_o1	Zhenjiang	0.000287766	0.000567243	0.507307	25506
Lijin	Seocheon	Lijin_o1	Zhenjiang_o1	0.0013441	0.000662988	2.02733	25463
Lijin	Seocheon	PajuSeoul	Lijin_o1	-0.00173497	0.000630165	-2.7532	25396
Lijin	Seocheon	PajuSeoul	Wenzhou	0.00309395	0.000447407	6.91529	51884
Lijin	Seocheon	PajuSeoul	Yingluo	-0.00165771	0.000185239	-8.94905	51884
Lijin	Seocheon	PajuSeoul	Yingluo_o1	-0.000667005	0.000345974	-1.92791	47520
Lijin	Seocheon	PajuSeoul	Yingluo_o2	-0.00179158	0.000522103	-3.43146	36566
Lijin	Seocheon	PajuSeoul	Zhenjiang	-0.00162121	0.000192727	-8.41195	51884
Lijin	Seocheon	PajuSeoul	Zhenjiang_o1	-0.000371173	0.000461569	-0.804155	51733
Lijin	Seocheon	Wenzhou	Lijin_o1	-0.00490041	0.000702843	-6.97227	25506
Lijin	Seocheon	Wenzhou	PajuSeoul	-0.00309395	0.000447407	-6.91529	51884
Lijin	Seocheon	Wenzhou	Yingluo	-0.00475227	0.000416686	-11.4049	52034
Lijin	Seocheon	Wenzhou	Yingluo_o1	-0.00390999	0.000510641	-7.65702	47655
Lijin	Seocheon	Wenzhou	Yingluo_o2	-0.00493221	0.000583137	-8.45806	36703
Lijin	Seocheon	Wenzhou	Zhenjiang	-0.00472427	0.000390759	-12.09	52034
Lijin	Seocheon	Wenzhou	Zhenjiang_o1	-0.00348943	0.000358643	-9.72953	51883
Lijin	Seocheon	Yingluo	Lijin_o1	-0.000276155	0.000569414	-0.484981	25506
Lijin	Seocheon	Yingluo	PajuSeoul	0.00165771	0.000185239	8.94905	51884
Lijin	Seocheon	Yingluo	Wenzhou	0.00475227	0.000416686	11.4049	52034
Lijin	Seocheon	Yingluo	Yingluo_o1	0.000904015	0.000335491	2.6946	47655
Lijin	Seocheon	Yingluo	Yingluo_o2	-0.000260062	0.000445805	-0.583352	36703
Lijin	Seocheon	Yingluo	Zhenjiang	2.80017e-05	0.000118412	0.236477	52034
Lijin	Seocheon	Yingluo	Zhenjiang_o1	0.00126214	0.000412649	3.05864	51883
Lijin	Seocheon	Yingluo_o1	Lijin_o1	-0.00100467	0.000754627	-1.33134	23370
Lijin	Seocheon	Yingluo_o1	PajuSeoul	0.000667005	0.000345974	1.92791	47520
Lijin	Seocheon	Yingluo_o1	Wenzhou	0.00390999	0.000510641	7.65702	47655
Lijin	Seocheon	Yingluo_o1	Yingluo	-0.000904015	0.000335491	-2.6946	47655
Lijin	Seocheon	Yingluo_o1	Yingluo_o2	-0.00111208	0.000620857	-1.7912	33858
Lijin	Seocheon	Yingluo_o1	Zhenjiang	-0.000872345	0.000328599	-2.65474	47655
Lijin	Seocheon	Yingluo_o1	Zhenjiang_o1	0.000329944	0.000520895	0.633419	47525
Lijin	Seocheon	Yingluo_o2	Lijin_o1	0.000175624	0.000756936	0.232019	18391
Lijin	Seocheon	Yingluo_o2	PajuSeoul	0.00179158	0.000522103	3.43146	36566
Lijin	Seocheon	Yingluo_o2	Wenzhou	0.00493221	0.000583137	8.45806	36703
Lijin	Seocheon	Yingluo_o2	Yingluo	0.000260062	0.000445805	0.583352	36703
Lijin	Seocheon	Yingluo_o2	Yingluo_o1	0.00111208	0.000620857	1.7912	33858
Lijin	Seocheon	Yingluo_o2	Zhenjiang	0.000131791	0.000456956	0.288411	36703
Lijin	Seocheon	Yingluo_o2	Zhenjiang_o1	0.00129906	0.000504126	2.57687	36611
Lijin	Seocheon	Zhenjiang	Lijin_o1	-0.000287766	0.000567243	-0.507307	25506
Lijin	Seocheon	Zhenjiang	PajuSeoul	0.00162121	0.000192727	8.41195	51884
Lijin	Seocheon	Zhenjiang	Wenzhou	0.00472427	0.000390759	12.09	52034
Lijin	Seocheon	Zhenjiang	Yingluo	-2.80017e-05	0.000118412	-0.236477	52034
Lijin	Seocheon	Zhenjiang	Yingluo_o1	0.000872345	0.000328599	2.65474	47655
Lijin	Seocheon	Zhenjiang	Yingluo_o2	-0.000131791	0.000456956	-0.288411	36703
Lijin	Seocheon	Zhenjiang	Zhenjiang_o1	0.00123865	0.000408922	3.02905	51883
Lijin	Seocheon	Zhenjiang_o1	Lijin_o1	-0.0013441	0.000662988	-2.02733	25463
Lijin	Seocheon	Zhenjiang_o1	PajuSeoul	0.000371173	0.000461569	0.804155	51733
Lijin	Seocheon	Zhenjiang_o1	Wenzhou	0.00348943	0.000358643	9.72953	51883
Lijin	Seocheon	Zhenjiang_o1	Yingluo	-0.00126214	0.000412649	-3.05864	51883
Lijin	Seocheon	Zhenjiang_o1	Yingluo_o1	-0.000329944	0.000520895	-0.633419	47525
Lijin	Seocheon	Zhenjiang_o1	Yingluo_o2	-0.00129906	0.000504126	-2.57687	36611
Lijin	Seocheon	Zhenjiang_o1	Zhenjiang	-0.00123865	0.000408922	-3.02905	51883
Lijin	Wenzhou	Lijin_o1	PajuSeoul	-0.000856478	0.000776718	-1.10269	25484
Lijin	Wenzhou	Lijin_o1	Seocheon	0.00324491	0.000816431	3.97451	25506
Lijin	Wenzhou	Lijin_o1	Yingluo	-0.00142485	0.000742221	-1.91971	25613
Lijin	Wenzhou	Lijin_o1	Yingluo_o1	-0.000843524	0.000803508	-1.0498	23462
Lijin	Wenzhou	Lijin_o1	Yingluo_o2	0.000431062	0.000573297	0.751901	18488
Lijin	Wenzhou	Lijin_o1	Zhenjiang	-0.00108103	0.000734743	-1.4713	25613
Lijin	Wenzhou	Lijin_o1	Zhenjiang_o1	0.00192157	0.000567718	3.38473	25570
Lijin	Wenzhou	PajuSeoul	Lijin_o1	0.000856478	0.000776718	1.10269	25484
Lijin	Wenzhou	PajuSeoul	Seocheon	0.00417946	0.000457731	9.13081	51884
Lijin	Wenzhou	PajuSeoul	Yingluo	-0.000631202	0.000128629	-4.90717	52013
Lijin	Wenzhou	PajuSeoul	Yingluo_o1	-9.48732e-05	0.000255313	-0.371595	47636
Lijin	Wenzhou	PajuSeoul	Yingluo_o2	0.001395	0.000802238	1.73889	36678
Lijin	Wenzhou	PajuSeoul	Zhenjiang	-0.000319144	0.000148404	-2.15051	52013
Lijin	Wenzhou	PajuSeoul	Zhenjiang_o1	0.00283322	0.000935531	3.02846	51862
Lijin	Wenzhou	Seocheon	Lijin_o1	-0.00324491	0.000816431	-3.97451	25506
Lijin	Wenzhou	Seocheon	PajuSeoul	-0.00417946	0.000457731	-9.13081	51884
Lijin	Wenzhou	Seocheon	Yingluo	-0.00481037	0.000438003	-10.9825	52034
Lijin	Wenzhou	Seocheon	Yingluo_o1	-0.00432657	0.000499206	-8.6669	47655
Lijin	Wenzhou	Seocheon	Yingluo_o2	-0.00283031	0.000814138	-3.47645	36703
Lijin	Wenzhou	Seocheon	Zhenjiang	-0.00450187	0.000424542	-10.6041	52034
Lijin	Wenzhou	Seocheon	Zhenjiang_o1	-0.00136255	0.000870632	-1.56501	51883
Lijin	Wenzhou	Yingluo	Lijin_o1	0.00142485	0.000742221	1.91971	25613
Lijin	Wenzhou	Yingluo	PajuSeoul	0.000631202	0.000128629	4.90717	52013
Lijin	Wenzhou	Yingluo	Seocheon	0.00481037	0.000438003	10.9825	52034
Lijin	Wenzhou	Yingluo	Yingluo_o1	0.00054717	0.000241449	2.26619	47791
Lijin	Wenzhou	Yingluo	Yingluo_o2	0.0019505	0.0007751	2.51645	36835
Lijin	Wenzhou	Yingluo	Zhenjiang	0.000313093	0.000116331	2.69139	52186
Lijin	Wenzhou	Yingluo	Zhenjiang_o1	0.00344932	0.000910983	3.78637	52035
Lijin	Wenzhou	Yingluo_o1	Lijin_o1	0.000843524	0.000803508	1.0498	23462
Lijin	Wenzhou	Yingluo_o1	PajuSeoul	9.48732e-05	0.000255313	0.371595	47636
Lijin	Wenzhou	Yingluo_o1	Seocheon	0.00432657	0.000499206	8.6669	47655
Lijin	Wenzhou	Yingluo_o1	Yingluo	-0.00054717	0.000241449	-2.26619	47791
Lijin	Wenzhou	Yingluo_o1	Yingluo_o2	0.00140373	0.000839355	1.67239	33974
Lijin	Wenzhou	Yingluo_o1	Zhenjiang	-0.000249904	0.000247283	-1.0106	47791
Lijin	Wenzhou	Yingluo_o1	Zhenjiang_o1	0.00300541	0.000949723	3.16452	47661
Lijin	Wenzhou	Yingluo_o2	Lijin_o1	-0.000431062	0.000573297	-0.751901	18488
Lijin	Wenzhou	Yingluo_o2	PajuSeoul	-0.001395	0.000802238	-1.73889	36678
Lijin	Wenzhou	Yingluo_o2	Seocheon	0.00283031	0.000814138	3.47645	36703
Lijin	Wenzhou	Yingluo_o2	Yingluo	-0.0019505	0.0007751	-2.51645	36835
Lijin	Wenzhou	Yingluo_o2	Yingluo_o1	-0.00140373	0.000839355	-1.67239	33974
Lijin	Wenzhou	Yingluo_o2	Zhenjiang	-0.00174227	0.000777374	-2.24122	36835
Lijin	Wenzhou	Yingluo_o2	Zhenjiang_o1	0.00150251	0.000436508	3.44211	36743
Lijin	Wenzhou	Zhenjiang	Lijin_o1	0.00108103	0.000734743	1.4713	25613
Lijin	Wenzhou	Zhenjiang	PajuSeoul	0.000319144	0.000148404	2.15051	52013
Lijin	Wenzhou	Zhenjiang	Seocheon	0.00450187	0.000424542	10.6041	52034
Lijin	Wenzhou	Zhenjiang	Yingluo	-0.000313093	0.000116331	-2.69139	52186
Lijin	Wenzhou	Zhenjiang	Yingluo_o1	0.000249904	0.000247283	1.0106	47791
Lijin	Wenzhou	Zhenjiang	Yingluo_o2	0.00174227	0.000777374	2.24122	36835
Lijin	Wenzhou	Zhenjiang	Zhenjiang_o1	0.00313821	0.000907286	3.4589	52035
Lijin	Wenzhou	Zhenjiang_o1	Lijin_o1	-0.00192157	0.000567718	-3.38473	25570
Lijin	Wenzhou	Zhenjiang_o1	PajuSeoul	-0.00283322	0.000935531	-3.02846	51862
Lijin	Wenzhou	Zhenjiang_o1	Seocheon	0.00136255	0.000870632	1.56501	51883
Lijin	Wenzhou	Zhenjiang_o1	Yingluo	-0.00344932	0.000910983	-3.78637	52035
Lijin	Wenzhou	Zhenjiang_o1	Yingluo_o1	-0.00300541	0.000949723	-3.16452	47661
Lijin	Wenzhou	Zhenjiang_o1	Yingluo_o2	-0.00150251	0.000436508	-3.44211	36743
Lijin	Wenzhou	Zhenjiang_o1	Zhenjiang	-0.00313821	0.000907286	-3.4589	52035
Lijin	Yingluo	Lijin_o1	PajuSeoul	0.000364969	0.000334044	1.09258	25484
Lijin	Yingluo	Lijin_o1	Seocheon	0.00041818	0.000332427	1.25796	25506
Lijin	Yingluo	Lijin_o1	Wenzhou	0.000427473	0.000312499	1.36792	25613
Lijin	Yingluo	Lijin_o1	Yingluo_o1	0.000301658	0.00039277	0.768026	23462
Lijin	Yingluo	Lijin_o1	Yingluo_o2	-0.000265486	0.000467841	-0.56747	18488
Lijin	Yingluo	Lijin_o1	Zhenjiang	6.57805e-05	0.000298896	0.220078	25613
Lijin	Yingluo	Lijin_o1	Zhenjiang_o1	6.85142e-05	0.000349147	0.196233	25570
Lijin	Yingluo	PajuSeoul	Lijin_o1	-0.000364969	0.000334044	-1.09258	25484
Lijin	Yingluo	PajuSeoul	Seocheon	0.000128089	0.000128671	0.995475	51884
Lijin	Yingluo	PajuSeoul	Wenzhou	6.81144e-05	0.0001294	0.526386	52013
Lijin	Yingluo	PajuSeoul	Yingluo_o1	-0.000261823	0.000199574	-1.31191	47636
Lijin	Yingluo	PajuSeoul	Yingluo_o2	-0.000233986	0.000257948	-0.907104	36678
Lijin	Yingluo	PajuSeoul	Zhenjiang	-0.000223	0.000132941	-1.67744	52013
Lijin	Yingluo	PajuSeoul	Zhenjiang_o1	-4.56075e-05	0.000160491	-0.284175	51862
Lijin	Yingluo	Seocheon	Lijin_o1	-0.00041818	0.000332427	-1.25796	25506
Lijin	Yingluo	Seocheon	PajuSeoul	-0.000128089	0.000128671	-0.995475	51884
Lijin	Yingluo	Seocheon	Wenzhou	-5.8104e-05	9.92728e-05	-0.585296	52034
Lijin	Yingluo	Seocheon	Yingluo_o1	-0.000338206	0.000205065	-1.64926	47655
Lijin	Yingluo	Seocheon	Yingluo_o2	-0.000405658	0.000266252	-1.52359	36703
Lijin	Yingluo	Seocheon	Zhenjiang	-0.000351255	0.000124046	-2.83164	52034
Lijin	Yingluo	Seocheon	Zhenjiang_o1	-0.000178158	0.00015107	-1.1793	51883
Lijin	Yingluo	Wenzhou	Lijin_o1	-0.000427473	0.000312499	-1.36792	25613
Lijin	Yingluo	Wenzhou	PajuSeoul	-6.81144e-05	0.0001294	-0.526386	52013
Lijin	Yingluo	Wenzhou	Seocheon	5.8104e-05	9.92728e-05	0.585296	52034
Lijin	Yingluo	Wenzhou	Yingluo_o1	-0.000295457	0.000176875	-1.67043	47791
Lijin	Yingluo	Wenzhou	Yingluo_o2	-0.000315993	0.000240948	-1.31146	36835
Lijin	Yingluo	Wenzhou	Zhenjiang	-0.000293349	9.48845e-05	-3.09164	52186
Lijin	Yingluo	Wenzhou	Zhenjiang_o1	-0.000115996	0.000139453	-0.831796	52035
Lijin	Yingluo	Yingluo_o1	Lijin_o1	-0.000301658	0.00039277	-0.768026	23462
Lijin	Yingluo	Yingluo_o1	PajuSeoul	0.000261823	0.000199574	1.31191	47636
Lijin	Yingluo	Yingluo_o1	Seocheon	0.000338206	0.000205065	1.64926	47655
Lijin	Yingluo	Yingluo_o1	Wenzhou	0.000295457	0.000176875	1.67043	47791
Lijin	Yingluo	Yingluo_o1	Yingluo_o2	-3.35797e-05	0.000317905	-0.105628	33974
Lijin	Yingluo	Yingluo_o1	Zhenjiang	-1.68374e-05	0.000188422	-0.0893604	47791
Lijin	Yingluo	Yingluo_o1	Zhenjiang_o1	0.000174956	0.000210281	0.832012	47661
Lijin	Yingluo	Yingluo_o2	Lijin_o1	0.000265486	0.000467841	0.56747	18488
Lijin	Yingluo	Yingluo_o2	PajuSeoul	0.000233986	0.000257948	0.907104	36678
Lijin	Yingluo	Yingluo_o2	Seocheon	0.000405658	0.000266252	1.52359	36703
Lijin	Yingluo	Yingluo_o2	Wenzhou	0.000315993	0.000240948	1.31146	36835
Lijin	Yingluo	Yingluo_o2	Yingluo_o1	3.35797e-05	0.000317905	0.105628	33974
Lijin	Yingluo	Yingluo_o2	Zhenjiang	-1.17464e-05	0.000234513	-0.0500886	36835
Lijin	Yingluo	Yingluo_o2	Zhenjiang_o1	0.000172727	0.000259476	0.665679	36743
Lijin	Yingluo	Zhenjiang	Lijin_o1	-6.57805e-05	0.000298896	-0.220078	25613
Lijin	Yingluo	Zhenjiang	PajuSeoul	0.000223	0.000132941	1.67744	52013
Lijin	Yingluo	Zhenjiang	Seocheon	0.000351255	0.000124046	2.83164	52034
Lijin	Yingluo	Zhenjiang	Wenzhou	0.000293349	9.48845e-05	3.09164	52186
Lijin	Yingluo	Zhenjiang	Yingluo_o1	1.68374e-05	0.000188422	0.0893604	47791
Lijin	Yingluo	Zhenjiang	Yingluo_o2	1.17464e-05	0.000234513	0.0500886	36835
Lijin	Yingluo	Zhenjiang	Zhenjiang_o1	0.000181333	0.000139027	1.3043	52035
Lijin	Yingluo	Zhenjiang_o1	Lijin_o1	-6.85142e-05	0.000349147	-0.196233	25570
Lijin	Yingluo	Zhenjiang_o1	PajuSeoul	4.56075e-05	0.000160491	0.284175	51862
Lijin	Yingluo	Zhenjiang_o1	Seocheon	0.000178158	0.00015107	1.1793	51883
Lijin	Yingluo	Zhenjiang_o1	Wenzhou	0.000115996	0.000139453	0.831796	52035
Lijin	Yingluo	Zhenjiang_o1	Yingluo_o1	-0.000174956	0.000210281	-0.832012	47661
Lijin	Yingluo	Zhenjiang_o1	Yingluo_o2	-0.000172727	0.000259476	-0.665679	36743
Lijin	Yingluo	Zhenjiang_o1	Zhenjiang	-0.000181333	0.000139027	-1.3043	52035
Lijin	Yingluo_o1	Lijin_o1	PajuSeoul	0.00100205	0.000914406	1.09584	23351
Lijin	Yingluo_o1	Lijin_o1	Seocheon	0.000806721	0.000943253	0.855254	23370
Lijin	Yingluo_o1	Lijin_o1	Wenzhou	0.00060209	0.000838635	0.71794	23462
Lijin	Yingluo_o1	Lijin_o1	Yingluo	9.65515e-05	0.000823511	0.117244	23462
Lijin	Yingluo_o1	Lijin_o1	Yingluo_o2	-0.00031339	0.00136228	-0.230048	17091
Lijin	Yingluo_o1	Lijin_o1	Zhenjiang	-2.83395e-05	0.000866711	-0.0326978	23462
Lijin	Yingluo_o1	Lijin_o1	Zhenjiang_o1	-0.000242663	0.000900634	-0.269435	23422
Lijin	Yingluo_o1	PajuSeoul	Lijin_o1	-0.00100205	0.000914406	-1.09584	23351
Lijin	Yingluo_o1	PajuSeoul	Seocheon	-0.000176722	0.000387438	-0.45613	47520
Lijin	Yingluo_o1	PajuSeoul	Wenzhou	-0.000612969	0.000330899	-1.85243	47636
Lijin	Yingluo_o1	PajuSeoul	Yingluo	-0.00144453	0.000320158	-4.51193	47636
Lijin	Yingluo_o1	PajuSeoul	Yingluo_o2	-0.00156726	0.000774334	-2.02401	33834
Lijin	Yingluo_o1	PajuSeoul	Zhenjiang	-0.00126762	0.000308682	-4.10654	47636
Lijin	Yingluo_o1	PajuSeoul	Zhenjiang_o1	-0.00108629	0.000422008	-2.5741	47506
Lijin	Yingluo_o1	Seocheon	Lijin_o1	-0.000806721	0.000943253	-0.855254	23370
Lijin	Yingluo_o1	Seocheon	PajuSeoul	0.000176722	0.000387438	0.45613	47520
Lijin	Yingluo_o1	Seocheon	Wenzhou	-0.00041658	0.000299547	-1.3907	47655
Lijin	Yingluo_o1	Seocheon	Yingluo	-0.00124222	0.000345002	-3.60062	47655
Lijin	Yingluo_o1	Seocheon	Yingluo_o2	-0.00106814	0.000810311	-1.31819	33858
Lijin	Yingluo_o1	Seocheon	Zhenjiang	-0.00106504	0.000337922	-3.15174	47655
Lijin	Yingluo_o1	Seocheon	Zhenjiang_o1	-0.000880928	0.0004552	-1.93526	47525
Lijin	Yingluo_o1	Wenzhou	Lijin_o1	-0.00060209	0.000838635	-0.71794	23462
Lijin	Yingluo_o1	Wenzhou	PajuSeoul	0.000612969	0.000330899	1.85243	47636
Lijin	Yingluo_o1	Wenzhou	Seocheon	0.00041658	0.000299547	1.3907	47655
Lijin	Yingluo_o1	Wenzhou	Yingluo	-0.000842627	0.000262304	-3.2124	47791
Lijin	Yingluo_o1	Wenzhou	Yingluo_o2	-0.000917407	0.000715333	-1.28249	33974
Lijin	Yingluo_o1	Wenzhou	Zhenjiang	-0.000666783	0.000234159	-2.84756	47791
Lijin	Yingluo_o1	Wenzhou	Zhenjiang_o1	-0.000471418	0.000385629	-1.22246	47661
Lijin	Yingluo_o1	Yingluo	Lijin_o1	-9.65515e-05	0.000823511	-0.117244	23462
Lijin	Yingluo_o1	Yingluo	PajuSeoul	0.00144453	0.000320158	4.51193	47636
Lijin	Yingluo_o1	Yingluo	Seocheon	0.00124222	0.000345002	3.60062	47655
Lijin	Yingluo_o1	Yingluo	Wenzhou	0.000842627	0.000262304	3.2124	47791
Lijin	Yingluo_o1	Yingluo	Yingluo_o2	-5.86814e-05	0.000713017	-0.0823001	33974
Lijin	Yingluo_o1	Yingluo	Zhenjiang	0.000175845	0.00020304	0.866058	47791
Lijin	Yingluo_o1	Yingluo	Zhenjiang_o1	0.000369645	0.000344703	1.07236	47661
Lijin	Yingluo_o1	Yingluo_o2	Lijin_o1	0.00031339	0.00136228	0.230048	17091
Lijin	Yingluo_o1	Yingluo_o2	PajuSeoul	0.00156726	0.000774334	2.02401	33834
Lijin	Yingluo_o1	Yingluo_o2	Seocheon	0.00106814	0.000810311	1.31819	33858
Lijin	Yingluo_o1	Yingluo_o2	Wenzhou	0.000917407	0.000715333	1.28249	33974
Lijin	Yingluo_o1	Yingluo_o2	Yingluo	5.86814e-05	0.000713017	0.0823001	33974
Lijin	Yingluo_o1	Yingluo_o2	Zhenjiang	0.000238754	0.000698799	0.341664	33974
Lijin	Yingluo_o1	Yingluo_o2	Zhenjiang_o1	-4.90916e-05	0.000755348	-0.064992	33894
Lijin	Yingluo_o1	Zhenjiang	Lijin_o1	2.83395e-05	0.000866711	0.0326978	23462
Lijin	Yingluo_o1	Zhenjiang	PajuSeoul	0.00126762	0.000308682	4.10654	47636
Lijin	Yingluo_o1	Zhenjiang	Seocheon	0.00106504	0.000337922	3.15174	47655
Lijin	Yingluo_o1	Zhenjiang	Wenzhou	0.000666783	0.000234159	2.84756	47791
Lijin	Yingluo_o1	Zhenjiang	Yingluo	-0.000175845	0.00020304	-0.866058	47791
Lijin	Yingluo_o1	Zhenjiang	Yingluo_o2	-0.000238754	0.000698799	-0.341664	33974
Lijin	Yingluo_o1	Zhenjiang	Zhenjiang_o1	0.000205595	0.000344348	0.597057	47661
Lijin	Yingluo_o1	Zhenjiang_o1	Lijin_o1	0.000242663	0.000900634	0.269435	23422
Lijin	Yingluo_o1	Zhenjiang_o1	PajuSeoul	0.00108629	0.000422008	2.5741	47506
Lijin	Yingluo_o1	Zhenjiang_o1	Seocheon	0.000880928	0.0004552	1.93526	47525
Lijin	Yingluo_o1	Zhenjiang_o1	Wenzhou	0.000471418	0.000385629	1.22246	47661
Lijin	Yingluo_o1	Zhenjiang_o1	Yingluo	-0.000369645	0.000344703	-1.07236	47661
Lijin	Yingluo_o1	Zhenjiang_o1	Yingluo_o2	4.90916e-05	0.000755348	0.064992	33894
Lijin	Yingluo_o1	Zhenjiang_o1	Zhenjiang	-0.000205595	0.000344348	-0.597057	47661
Lijin	Yingluo_o2	Lijin_o1	PajuSeoul	-0.00275042	0.00155257	-1.77153	18370
Lijin	Yingluo_o2	Lijin_o1	Seocheon	-0.00267831	0.0013277	-2.01725	18391
Lijin	Yingluo_o2	Lijin_o1	Wenzhou	-0.000163426	0.00109889	-0.148719	18488
Lijin	Yingluo_o2	Lijin_o1	Yingluo	-0.00265486	0.00147183	-1.80378	18488
Lijin	Yingluo_o2	Lijin_o1	Yingluo_o1	-0.00274496	0.00172112	-1.59487	17091
Lijin	Yingluo_o2	Lijin_o1	Zhenjiang	-0.00250476	0.00148051	-1.69182	18488
Lijin	Yingluo_o2	Lijin_o1	Zhenjiang_o1	0.000635833	0.0012419	0.511984	18455
Lijin	Yingluo_o2	PajuSeoul	Lijin_o1	0.00275042	0.00155257	1.77153	18370
Lijin	Yingluo_o2	PajuSeoul	Seocheon	0.000304952	0.000496514	0.614185	36566
Lijin	Yingluo_o2	PajuSeoul	Wenzhou	0.0023747	0.000811197	2.9274	36678
Lijin	Yingluo_o2	PajuSeoul	Yingluo	0.000119058	0.000375523	0.317046	36678
Lijin	Yingluo_o2	PajuSeoul	Yingluo_o1	8.58905e-05	0.000726271	0.118262	33834
Lijin	Yingluo_o2	PajuSeoul	Zhenjiang	0.00041786	0.000364641	1.14595	36678
Lijin	Yingluo_o2	PajuSeoul	Zhenjiang_o1	0.0041281	0.00135369	3.04951	36586
Lijin	Yingluo_o2	Seocheon	Lijin_o1	0.00267831	0.0013277	2.01725	18391
Lijin	Yingluo_o2	Seocheon	PajuSeoul	-0.000304952	0.000496514	-0.614185	36566
Lijin	Yingluo_o2	Seocheon	Wenzhou	0.0021019	0.000580793	3.61902	36703
Lijin	Yingluo_o2	Seocheon	Yingluo	-0.000145597	0.000443907	-0.327989	36703
Lijin	Yingluo_o2	Seocheon	Yingluo_o1	4.39319e-05	0.000775591	0.0566432	33858
Lijin	Yingluo_o2	Seocheon	Zhenjiang	0.000147855	0.000460389	0.321151	36703
Lijin	Yingluo_o2	Seocheon	Zhenjiang_o1	0.00377634	0.00114895	3.28678	36611
Lijin	Yingluo_o2	Wenzhou	Lijin_o1	0.000163426	0.00109889	0.148719	18488
Lijin	Yingluo_o2	Wenzhou	PajuSeoul	-0.0023747	0.000811197	-2.9274	36678
Lijin	Yingluo_o2	Wenzhou	Seocheon	-0.0021019	0.000580793	-3.61902	36703
Lijin	Yingluo_o2	Wenzhou	Yingluo	-0.00226649	0.000763914	-2.96695	36835
Lijin	Yingluo_o2	Wenzhou	Yingluo_o1	-0.00232114	0.00103373	-2.24541	33974
Lijin	Yingluo_o2	Wenzhou	Zhenjiang	-0.00196382	0.00076612	-2.56334	36835
Lijin	Yingluo_o2	Wenzhou	Zhenjiang_o1	0.00170032	0.000732497	2.32126	36743
Lijin	Yingluo_o2	Yingluo	Lijin_o1	0.00265486	0.00147183	1.80378	18488
Lijin	Yingluo_o2	Yingluo	PajuSeoul	-0.000119058	0.000375523	-0.317046	36678
Lijin	Yingluo_o2	Yingluo	Seocheon	0.000145597	0.000443907	0.327989	36703
Lijin	Yingluo_o2	Yingluo	Wenzhou	0.00226649	0.000763914	2.96695	36835
Lijin	Yingluo_o2	Yingluo	Yingluo_o1	-2.51018e-05	0.000723223	-0.0347082	33974
Lijin	Yingluo_o2	Yingluo	Zhenjiang	0.00030267	0.000280465	1.07917	36835
Lijin	Yingluo_o2	Yingluo	Zhenjiang_o1	0.00394918	0.00132189	2.98752	36743
Lijin	Yingluo_o2	Yingluo_o1	Lijin_o1	0.00274496	0.00172112	1.59487	17091
Lijin	Yingluo_o2	Yingluo_o1	PajuSeoul	-8.58905e-05	0.000726271	-0.118262	33834
Lijin	Yingluo_o2	Yingluo_o1	Seocheon	-4.39319e-05	0.000775591	-0.0566432	33858
Lijin	Yingluo_o2	Yingluo_o1	Wenzhou	0.00232114	0.00103373	2.24541	33974
Lijin	Yingluo_o2	Yingluo_o1	Yingluo	2.51018e-05	0.000723223	0.0347082	33974
Lijin	Yingluo_o2	Yingluo_o1	Zhenjiang	0.000341039	0.000686534	0.496756	33974
Lijin	Yingluo_o2	Yingluo_o1	Zhenjiang_o1	0.00394563	0.00147416	2.67653	33894
Lijin	Yingluo_o2	Zhenjiang	Lijin_o1	0.00250476	0.00148051	1.69182	18488
Lijin	Yingluo_o2	Zhenjiang	PajuSeoul	-0.00041786	0.000364641	-1.14595	36678
Lijin	Yingluo_o2	Zhenjiang	Seocheon	-0.000147855	0.000460389	-0.321151	36703
Lijin	Yingluo_o2	Zhenjiang	Wenzhou	0.00196382	0.00076612	2.56334	36835
Lijin	Yingluo_o2	Zhenjiang	Yingluo	-0.00030267	0.000280465	-1.07917	36835
Lijin	Yingluo_o2	Zhenjiang	Yingluo_o1	-0.000341039	0.000686534	-0.496756	33974
Lijin	Yingluo_o2	Zhenjiang	Zhenjiang_o1	0.00365338	0.00133413	2.73841	36743
Lijin	Yingluo_o2	Zhenjiang_o1	Lijin_o1	-0.000635833	0.0012419	-0.511984	18455
Lijin	Yingluo_o2	Zhenjiang_o1	PajuSeoul	-0.0041281	0.00135369	-3.04951	36586
Lijin	Yingluo_o2	Zhenjiang_o1	Seocheon	-0.00377634	0.00114895	-3.28678	36611
Lijin	Yingluo_o2	Zhenjiang_o1	Wenzhou	-0.00170032	0.000732497	-2.32126	36743
Lijin	Yingluo_o2	Zhenjiang_o1	Yingluo	-0.00394918	0.00132189	-2.98752	36743
Lijin	Yingluo_o2	Zhenjiang_o1	Yingluo_o1	-0.00394563	0.00147416	-2.67653	33894
Lijin	Yingluo_o2	Zhenjiang_o1	Zhenjiang	-0.00365338	0.00133413	-2.73841	36743
Lijin	Zhenjiang	Lijin_o1	PajuSeoul	0.000198693	0.00030994	0.64107	25484
Lijin	Zhenjiang	Lijin_o1	Seocheon	0.000442269	0.000333239	1.32718	25506
Lijin	Zhenjiang	Lijin_o1	Wenzhou	0.000751103	0.000304824	2.46406	25613
Lijin	Zhenjiang	Lijin_o1	Yingluo	4.55845e-05	0.000279665	0.162997	25613
Lijin	Zhenjiang	Lijin_o1	Yingluo_o1	0.000268286	0.000388746	0.690132	23462
Lijin	Zhenjiang	Lijin_o1	Yingluo_o2	0.00039037	0.000483518	0.807353	18488
Lijin	Zhenjiang	Lijin_o1	Zhenjiang_o1	-3.72286e-05	0.000326927	-0.113874	25570
Lijin	Zhenjiang	PajuSeoul	Lijin_o1	-0.000198693	0.00030994	-0.64107	25484
Lijin	Zhenjiang	PajuSeoul	Seocheon	0.000287927	0.000135795	2.12031	51884
Lijin	Zhenjiang	PajuSeoul	Wenzhou	0.000503835	0.000122589	4.10996	52013
Lijin	Zhenjiang	PajuSeoul	Yingluo	-9.93375e-05	0.000106719	-0.930836	52013
Lijin	Zhenjiang	PajuSeoul	Yingluo_o1	3.96788e-05	0.000195707	0.202747	47636
Lijin	Zhenjiang	PajuSeoul	Yingluo_o2	0.00025959	0.000270763	0.958735	36678
Lijin	Zhenjiang	PajuSeoul	Zhenjiang_o1	8.73111e-06	0.000150026	0.0581972	51862
Lijin	Zhenjiang	Seocheon	Lijin_o1	-0.000442269	0.000333239	-1.32718	25506
Lijin	Zhenjiang	Seocheon	PajuSeoul	-0.000287927	0.000135795	-2.12031	51884
Lijin	Zhenjiang	Seocheon	Wenzhou	0.000222396	0.000110212	2.01789	52034
Lijin	Zhenjiang	Seocheon	Yingluo	-0.000379256	0.000128414	-2.95338	52034
Lijin	Zhenjiang	Seocheon	Yingluo_o1	-0.000192698	0.000208566	-0.923916	47655
Lijin	Zhenjiang	Seocheon	Yingluo_o2	1.60634e-05	0.00030372	0.0528888	36703
Lijin	Zhenjiang	Seocheon	Zhenjiang_o1	-0.000282968	0.000153044	-1.84893	51883
Lijin	Zhenjiang	Wenzhou	Lijin_o1	-0.000751103	0.000304824	-2.46406	25613
Lijin	Zhenjiang	Wenzhou	PajuSeoul	-0.000503835	0.000122589	-4.10996	52013
Lijin	Zhenjiang	Wenzhou	Seocheon	-0.000222396	0.000110212	-2.01789	52034
Lijin	Zhenjiang	Wenzhou	Yingluo	-0.000606442	0.000119404	-5.0789	52186
Lijin	Zhenjiang	Wenzhou	Yingluo_o1	-0.000416879	0.000190631	-2.18683	47791
Lijin	Zhenjiang	Wenzhou	Yingluo_o2	-0.000221557	0.000287949	-0.769432	36835
Lijin	Zhenjiang	Wenzhou	Zhenjiang_o1	-0.000504429	0.000127322	-3.96183	52035
Lijin	Zhenjiang	Yingluo	Lijin_o1	-4.55845e-05	0.000279665	-0.162997	25613
Lijin	Zhenjiang	Yingluo	PajuSeoul	9.93375e-05	0.000106719	0.930836	52013
Lijin	Zhenjiang	Yingluo	Seocheon	0.000379256	0.000128414	2.95338	52034
Lijin	Zhenjiang	Yingluo	Wenzhou	0.000606442	0.000119404	5.0789	52186
Lijin	Zhenjiang	Yingluo	Yingluo_o1	0.000192682	0.000184781	1.04276	47791
Lijin	Zhenjiang	Yingluo	Yingluo_o2	0.000314417	0.000259627	1.21103	36835
Lijin	Zhenjiang	Yingluo	Zhenjiang_o1	0.000104008	0.000141498	0.735044	52035
Lijin	Zhenjiang	Yingluo_o1	Lijin_o1	-0.000268286	0.000388746	-0.690132	23462
Lijin	Zhenjiang	Yingluo_o1	PajuSeoul	-3.96788e-05	0.000195707	-0.202747	47636
Lijin	Zhenjiang	Yingluo_o1	Seocheon	0.000192698	0.000208566	0.923916	47655
Lijin	Zhenjiang	Yingluo_o1	Wenzhou	0.000416879	0.000190631	2.18683	47791
Lijin	Zhenjiang	Yingluo_o1	Yingluo	-0.000192682	0.000184781	-1.04276	47791
Lijin	Zhenjiang	Yingluo_o1	Yingluo_o2	0.000102285	0.000325659	0.314087	33974
Lijin	Zhenjiang	Yingluo_o1	Zhenjiang_o1	-7.7009e-05	0.000208002	-0.370233	47661
Lijin	Zhenjiang	Yingluo_o2	Lijin_o1	-0.00039037	0.000483518	-0.807353	18488
Lijin	Zhenjiang	Yingluo_o2	PajuSeoul	-0.00025959	0.000270763	-0.958735	36678
Lijin	Zhenjiang	Yingluo_o2	Seocheon	-1.60634e-05	0.00030372	-0.0528888	36703
Lijin	Zhenjiang	Yingluo_o2	Wenzhou	0.000221557	0.000287949	0.769432	36835
Lijin	Zhenjiang	Yingluo_o2	Yingluo	-0.000314417	0.000259627	-1.21103	36835
Lijin	Zhenjiang	Yingluo_o2	Yingluo_o1	-0.000102285	0.000325659	-0.314087	33974
Lijin	Zhenjiang	Yingluo_o2	Zhenjiang_o1	-0.000311668	0.000293738	-1.06104	36743
Lijin	Zhenjiang	Zhenjiang_o1	Lijin_o1	3.72286e-05	0.000326927	0.113874	25570
Lijin	Zhenjiang	Zhenjiang_o1	PajuSeoul	-8.73111e-06	0.000150026	-0.0581972	51862
Lijin	Zhenjiang	Zhenjiang_o1	Seocheon	0.000282968	0.000153044	1.84893	51883
Lijin	Zhenjiang	Zhenjiang_o1	Wenzhou	0.000504429	0.000127322	3.96183	52035
Lijin	Zhenjiang	Zhenjiang_o1	Yingluo	-0.000104008	0.000141498	-0.735044	52035
Lijin	Zhenjiang	Zhenjiang_o1	Yingluo_o1	7.7009e-05	0.000208002	0.370233	47661
Lijin	Zhenjiang	Zhenjiang_o1	Yingluo_o2	0.000311668	0.000293738	1.06104	36743
Lijin	Zhenjiang_o1	Lijin_o1	PajuSeoul	-0.00407144	0.00132879	-3.06401	25441
Lijin	Zhenjiang_o1	Lijin_o1	Seocheon	-0.0023906	0.00113993	-2.09715	25463
Lijin	Zhenjiang_o1	Lijin_o1	Wenzhou	-0.000211381	0.000698292	-0.302711	25570
Lijin	Zhenjiang_o1	Lijin_o1	Yingluo	-0.00391597	0.00130474	-3.00134	25570
Lijin	Zhenjiang_o1	Lijin_o1	Yingluo_o1	-0.00385307	0.00135207	-2.84976	23422
Lijin	Zhenjiang_o1	Lijin_o1	Yingluo_o2	-0.000943225	0.000839886	-1.12304	18455
Lijin	Zhenjiang_o1	Lijin_o1	Zhenjiang	-0.00400362	0.00128137	-3.12447	25570
Lijin	Zhenjiang_o1	PajuSeoul	Lijin_o1	0.00407144	0.00132879	3.06401	25441
Lijin	Zhenjiang_o1	PajuSeoul	Seocheon	0.00174228	0.000446631	3.90095	51733
Lijin	Zhenjiang_o1	PajuSeoul	Wenzhou	0.00385735	0.000922572	4.18108	51862
Lijin	Zhenjiang_o1	PajuSeoul	Yingluo	0.000273262	0.000206714	1.32193	51862
Lijin	Zhenjiang_o1	PajuSeoul	Yingluo_o1	0.000435982	0.000407047	1.07109	47506
Lijin	Zhenjiang_o1	PajuSeoul	Yingluo_o2	0.00431194	0.00134285	3.21104	36586
Lijin	Zhenjiang_o1	PajuSeoul	Zhenjiang	0.000203391	0.000222143	0.915586	51862
Lijin	Zhenjiang_o1	Seocheon	Lijin_o1	0.0023906	0.00113993	2.09715	25463
Lijin	Zhenjiang_o1	Seocheon	PajuSeoul	-0.00174228	0.000446631	-3.90095	51733
Lijin	Zhenjiang_o1	Seocheon	Wenzhou	0.00212688	0.000636909	3.33937	51883
Lijin	Zhenjiang_o1	Seocheon	Yingluo	-0.0014403	0.000410143	-3.5117	51883
Lijin	Zhenjiang_o1	Seocheon	Yingluo_o1	-0.00121087	0.00051038	-2.37249	47525
Lijin	Zhenjiang_o1	Seocheon	Yingluo_o2	0.00247727	0.00113222	2.18798	36611
Lijin	Zhenjiang_o1	Seocheon	Zhenjiang	-0.00152161	0.000407156	-3.73717	51883
Lijin	Zhenjiang_o1	Wenzhou	Lijin_o1	0.000211381	0.000698292	0.302711	25570
Lijin	Zhenjiang_o1	Wenzhou	PajuSeoul	-0.00385735	0.000922572	-4.18108	51862
Lijin	Zhenjiang_o1	Wenzhou	Seocheon	-0.00212688	0.000636909	-3.33937	51883
Lijin	Zhenjiang_o1	Wenzhou	Yingluo	-0.00356532	0.000901254	-3.95595	52035
Lijin	Zhenjiang_o1	Wenzhou	Yingluo_o1	-0.00347683	0.000950565	-3.65765	47661
Lijin	Zhenjiang_o1	Wenzhou	Yingluo_o2	0.000197811	0.00062137	0.318347	36743
Lijin	Zhenjiang_o1	Wenzhou	Zhenjiang	-0.00364264	0.000892948	-4.07934	52035
Lijin	Zhenjiang_o1	Yingluo	Lijin_o1	0.00391597	0.00130474	3.00134	25570
Lijin	Zhenjiang_o1	Yingluo	PajuSeoul	-0.000273262	0.000206714	-1.32193	51862
Lijin	Zhenjiang_o1	Yingluo	Seocheon	0.0014403	0.000410143	3.5117	51883
Lijin	Zhenjiang_o1	Yingluo	Wenzhou	0.00356532	0.000901254	3.95595	52035
Lijin	Zhenjiang_o1	Yingluo	Yingluo_o1	0.000194689	0.000357369	0.544784	47661
Lijin	Zhenjiang_o1	Yingluo	Yingluo_o2	0.00377645	0.00133208	2.835	36743
Lijin	Zhenjiang_o1	Yingluo	Zhenjiang	-7.73258e-05	0.000151131	-0.511646	52035
Lijin	Zhenjiang_o1	Yingluo_o1	Lijin_o1	0.00385307	0.00135207	2.84976	23422
Lijin	Zhenjiang_o1	Yingluo_o1	PajuSeoul	-0.000435982	0.000407047	-1.07109	47506
Lijin	Zhenjiang_o1	Yingluo_o1	Seocheon	0.00121087	0.00051038	2.37249	47525
Lijin	Zhenjiang_o1	Yingluo_o1	Wenzhou	0.00347683	0.000950565	3.65765	47661
Lijin	Zhenjiang_o1	Yingluo_o1	Yingluo	-0.000194689	0.000357369	-0.544784	47661
Lijin	Zhenjiang_o1	Yingluo_o1	Yingluo_o2	0.00399472	0.00136313	2.93055	33894
Lijin	Zhenjiang_o1	Yingluo_o1	Zhenjiang	-0.000282604	0.000359216	-0.786726	47661
Lijin	Zhenjiang_o1	Yingluo_o2	Lijin_o1	0.000943225	0.000839886	1.12304	18455
Lijin	Zhenjiang_o1	Yingluo_o2	PajuSeoul	-0.00431194	0.00134285	-3.21104	36586
Lijin	Zhenjiang_o1	Yingluo_o2	Seocheon	-0.00247727	0.00113222	-2.18798	36611
Lijin	Zhenjiang_o1	Yingluo_o2	Wenzhou	-0.000197811	0.00062137	-0.318347	36743
Lijin	Zhenjiang_o1	Yingluo_o2	Yingluo	-0.00377645	0.00133208	-2.835	36743
Lijin	Zhenjiang_o1	Yingluo_o2	Yingluo_o1	-0.00399472	0.00136313	-2.93055	33894
Lijin	Zhenjiang_o1	Yingluo_o2	Zhenjiang	-0.00396505	0.00131543	-3.01425	36743
Lijin	Zhenjiang_o1	Zhenjiang	Lijin_o1	0.00400362	0.00128137	3.12447	25570
Lijin	Zhenjiang_o1	Zhenjiang	PajuSeoul	-0.000203391	0.000222143	-0.915586	51862
Lijin	Zhenjiang_o1	Zhenjiang	Seocheon	0.00152161	0.000407156	3.73717	51883
Lijin	Zhenjiang_o1	Zhenjiang	Wenzhou	0.00364264	0.000892948	4.07934	52035
Lijin	Zhenjiang_o1	Zhenjiang	Yingluo	7.73258e-05	0.000151131	0.511646	52035
Lijin	Zhenjiang_o1	Zhenjiang	Yingluo_o1	0.000282604	0.000359216	0.786726	47661
Lijin	Zhenjiang_o1	Zhenjiang	Yingluo_o2	0.00396505	0.00131543	3.01425	36743
Lijin_o1	Lijin	PajuSeoul	Seocheon	0.000485796	0.000615706	0.789005	25396
Lijin_o1	Lijin	PajuSeoul	Wenzhou	-0.00118281	0.000817534	-1.4468	25484
Lijin_o1	Lijin	PajuSeoul	Yingluo	0.000658152	0.0004166	1.57982	25484
Lijin_o1	Lijin	PajuSeoul	Yingluo_o1	0.000347657	0.000868806	0.400156	23351
Lijin_o1	Lijin	PajuSeoul	Yingluo_o2	-0.00206993	0.00150438	-1.37593	18370
Lijin_o1	Lijin	PajuSeoul	Zhenjiang	0.000650065	0.000458363	1.41823	25484
Lijin_o1	Lijin	PajuSeoul	Zhenjiang_o1	-0.0033266	0.00136407	-2.43873	25441
Lijin_o1	Lijin	Seocheon	PajuSeoul	-0.000485796	0.000615706	-0.789005	25396
Lijin_o1	Lijin	Seocheon	Wenzhou	-0.0016555	0.000567265	-2.91839	25506
Lijin_o1	Lijin	Seocheon	Yingluo	0.000142025	0.000517597	0.274393	25506
Lijin_o1	Lijin	Seocheon	Yingluo_o1	-0.000197945	0.000977202	-0.202563	23370
Lijin_o1	Lijin	Seocheon	Yingluo_o2	-0.00250268	0.00135061	-1.853	18391
Lijin_o1	Lijin	Seocheon	Zhenjiang	0.000154503	0.000556282	0.277742	25506
Lijin_o1	Lijin	Seocheon	Zhenjiang_o1	-0.0037347	0.00113411	-3.29306	25463
Lijin_o1	Lijin	Wenzhou	PajuSeoul	0.00118281	0.000817534	1.4468	25484
Lijin_o1	Lijin	Wenzhou	Seocheon	0.0016555	0.000567265	2.91839	25506
Lijin_o1	Lijin	Wenzhou	Yingluo	0.00185232	0.000713823	2.59493	25613
Lijin_o1	Lijin	Wenzhou	Yingluo_o1	0.00144561	0.00102768	1.40668	23462
Lijin_o1	Lijin	Wenzhou	Yingluo_o2	-0.000594489	0.00113657	-0.523057	18488
Lijin_o1	Lijin	Wenzhou	Zhenjiang	0.00183213	0.000729558	2.51128	25613
Lijin_o1	Lijin	Wenzhou	Zhenjiang_o1	-0.00213295	0.000794669	-2.68408	25570
Lijin_o1	Lijin	Yingluo	PajuSeoul	-0.000658152	0.0004166	-1.57982	25484
Lijin_o1	Lijin	Yingluo	Seocheon	-0.000142025	0.000517597	-0.274393	25506
Lijin_o1	Lijin	Yingluo	Wenzhou	-0.00185232	0.000713823	-2.59493	25613
Lijin_o1	Lijin	Yingluo	Yingluo_o1	-0.000205106	0.000798226	-0.256952	23462
Lijin_o1	Lijin	Yingluo	Yingluo_o2	-0.00238937	0.00145697	-1.63996	18488
Lijin_o1	Lijin	Yingluo	Zhenjiang	-2.0196e-05	0.000310615	-0.0650193	25613
Lijin_o1	Lijin	Yingluo	Zhenjiang_o1	-0.00398449	0.00129049	-3.08759	25570
Lijin_o1	Lijin	Yingluo_o1	PajuSeoul	-0.000347657	0.000868806	-0.400156	23351
Lijin_o1	Lijin	Yingluo_o1	Seocheon	0.000197945	0.000977202	0.202563	23370
Lijin_o1	Lijin	Yingluo_o1	Wenzhou	-0.00144561	0.00102768	-1.40668	23462
Lijin_o1	Lijin	Yingluo_o1	Yingluo	0.000205106	0.000798226	0.256952	23462
Lijin_o1	Lijin	Yingluo_o1	Yingluo_o2	-0.00243157	0.0016532	-1.47083	17091
Lijin_o1	Lijin	Yingluo_o1	Zhenjiang	0.000296625	0.000863676	0.343445	23462
Lijin_o1	Lijin	Yingluo_o1	Zhenjiang_o1	-0.0036104	0.0014418	-2.5041	23422
Lijin_o1	Lijin	Yingluo_o2	PajuSeoul	0.00206993	0.00150438	1.37593	18370
Lijin_o1	Lijin	Yingluo_o2	Seocheon	0.00250268	0.00135061	1.853	18391
Lijin_o1	Lijin	Yingluo_o2	Wenzhou	0.000594489	0.00113657	0.523057	18488
Lijin_o1	Lijin	Yingluo_o2	Yingluo	0.00238937	0.00145697	1.63996	18488
Lijin_o1	Lijin	Yingluo_o2	Yingluo_o1	0.00243157	0.0016532	1.47083	17091
Lijin_o1	Lijin	Yingluo_o2	Zhenjiang	0.00289513	0.00146873	1.97118	18488
Lijin_o1	Lijin	Yingluo_o2	Zhenjiang_o1	-0.00157906	0.00126864	-1.24469	18455
Lijin_o1	Lijin	Zhenjiang	PajuSeoul	-0.000650065	0.000458363	-1.41823	25484
Lijin_o1	Lijin	Zhenjiang	Seocheon	-0.000154503	0.000556282	-0.277742	25506
Lijin_o1	Lijin	Zhenjiang	Wenzhou	-0.00183213	0.000729558	-2.51128	25613
Lijin_o1	Lijin	Zhenjiang	Yingluo	2.0196e-05	0.000310615	0.0650193	25613
Lijin_o1	Lijin	Zhenjiang	Yingluo_o1	-0.000296625	0.000863676	-0.343445	23462
Lijin_o1	Lijin	Zhenjiang	Yingluo_o2	-0.00289513	0.00146873	-1.97118	18488
Lijin_o1	Lijin	Zhenjiang	Zhenjiang_o1	-0.00396639	0.00131259	-3.0218	25570
Lijin_o1	Lijin	Zhenjiang_o1	PajuSeoul	0.0033266	0.00136407	2.43873	25441
Lijin_o1	Lijin	Zhenjiang_o1	Seocheon	0.0037347	0.00113411	3.29306	25463
Lijin_o1	Lijin	Zhenjiang_o1	Wenzhou	0.00213295	0.000794669	2.68408	25570
Lijin_o1	Lijin	Zhenjiang_o1	Yingluo	0.00398449	0.00129049	3.08759	25570
Lijin_o1	Lijin	Zhenjiang_o1	Yingluo_o1	0.0036104	0.0014418	2.5041	23422
Lijin_o1	Lijin	Zhenjiang_o1	Yingluo_o2	0.00157906	0.00126864	1.24469	18455
Lijin_o1	Lijin	Zhenjiang_o1	Zhenjiang	0.00396639	0.00131259	3.0218	25570
Lijin_o1	PajuSeoul	Lijin	Seocheon	0.00173497	0.000630165	2.7532	25396
Lijin_o1	PajuSeoul	Lijin	Wenzhou	-0.000856478	0.000776718	-1.10269	25484
Lijin_o1	PajuSeoul	Lijin	Yingluo	0.000364969	0.000334044	1.09258	25484
Lijin_o1	PajuSeoul	Lijin	Yingluo_o1	0.00100205	0.000914406	1.09584	23351
Lijin_o1	PajuSeoul	Lijin	Yingluo_o2	-0.00275042	0.00155257	-1.77153	18370
Lijin_o1	PajuSeoul	Lijin	Zhenjiang	0.000198693	0.00030994	0.64107	25484
Lijin_o1	PajuSeoul	Lijin	Zhenjiang_o1	-0.00407144	0.00132879	-3.06401	25441
Lijin_o1	PajuSeoul	Seocheon	Lijin	-0.00173497	0.000630165	-2.7532	25396
Lijin_o1	PajuSeoul	Seocheon	Wenzhou	-0.00253894	0.000612453	-4.14552	25396
Lijin_o1	PajuSeoul	Seocheon	Yingluo	-0.00138396	0.000583128	-2.37335	25396
Lijin_o1	PajuSeoul	Seocheon	Yingluo_o1	-0.000597078	0.00106985	-0.558094	23275
Lijin_o1	PajuSeoul	Seocheon	Yingluo_o2	-0.00459142	0.00147017	-3.12306	18290
Lijin_o1	PajuSeoul	Seocheon	Zhenjiang	-0.00153047	0.000633019	-2.41773	25396
Lijin_o1	PajuSeoul	Seocheon	Zhenjiang_o1	-0.00573667	0.00113124	-5.07114	25353
Lijin_o1	PajuSeoul	Wenzhou	Lijin	0.000856478	0.000776718	1.10269	25484
Lijin_o1	PajuSeoul	Wenzhou	Seocheon	0.00253894	0.000612453	4.14552	25396
Lijin_o1	PajuSeoul	Wenzhou	Yingluo	0.00122145	0.000753462	1.62111	25484
Lijin_o1	PajuSeoul	Wenzhou	Yingluo_o1	0.00173685	0.00108845	1.59571	23351
Lijin_o1	PajuSeoul	Wenzhou	Yingluo_o2	-0.00178272	0.0012842	-1.3882	18370
Lijin_o1	PajuSeoul	Wenzhou	Zhenjiang	0.00105517	0.000772971	1.36508	25484
Lijin_o1	PajuSeoul	Wenzhou	Zhenjiang_o1	-0.00321995	0.000819898	-3.92726	25441
Lijin_o1	PajuSeoul	Yingluo	Lijin	-0.000364969	0.000334044	-1.09258	25484
Lijin_o1	PajuSeoul	Yingluo	Seocheon	0.00138396	0.000583128	2.37335	25396
Lijin_o1	PajuSeoul	Yingluo	Wenzhou	-0.00122145	0.000753462	-1.62111	25484
Lijin_o1	PajuSeoul	Yingluo	Yingluo_o1	0.000635866	0.000877018	0.725032	23351
Lijin_o1	PajuSeoul	Yingluo	Yingluo_o2	-0.0028868	0.00154165	-1.87254	18370
Lijin_o1	PajuSeoul	Yingluo	Zhenjiang	-0.000166276	0.000350722	-0.474095	25484
Lijin_o1	PajuSeoul	Yingluo	Zhenjiang_o1	-0.00443991	0.00131685	-3.37162	25441
Lijin_o1	PajuSeoul	Yingluo_o1	Lijin	-0.00100205	0.000914406	-1.09584	23351
Lijin_o1	PajuSeoul	Yingluo_o1	Seocheon	0.000597078	0.00106985	0.558094	23275
Lijin_o1	PajuSeoul	Yingluo_o1	Wenzhou	-0.00173685	0.00108845	-1.59571	23351
Lijin_o1	PajuSeoul	Yingluo_o1	Yingluo	-0.000635866	0.000877018	-0.725032	23351
Lijin_o1	PajuSeoul	Yingluo_o1	Yingluo_o2	-0.00411075	0.00183027	-2.24598	16990
Lijin_o1	PajuSeoul	Yingluo_o1	Zhenjiang	-0.000742933	0.000921043	-0.806622	23351
Lijin_o1	PajuSeoul	Yingluo_o1	Zhenjiang_o1	-0.00497104	0.00149479	-3.32558	23311
Lijin_o1	PajuSeoul	Yingluo_o2	Lijin	0.00275042	0.00155257	1.77153	18370
Lijin_o1	PajuSeoul	Yingluo_o2	Seocheon	0.00459142	0.00147017	3.12306	18290
Lijin_o1	PajuSeoul	Yingluo_o2	Wenzhou	0.00178272	0.0012842	1.3882	18370
Lijin_o1	PajuSeoul	Yingluo_o2	Yingluo	0.0028868	0.00154165	1.87254	18370
Lijin_o1	PajuSeoul	Yingluo_o2	Yingluo_o1	0.00411075	0.00183027	2.24598	16990
Lijin_o1	PajuSeoul	Yingluo_o2	Zhenjiang	0.00312487	0.00154042	2.02858	18370
Lijin_o1	PajuSeoul	Yingluo_o2	Zhenjiang_o1	-0.00173285	0.00141374	-1.22572	18337
Lijin_o1	PajuSeoul	Zhenjiang	Lijin	-0.000198693	0.00030994	-0.64107	25484
Lijin_o1	PajuSeoul	Zhenjiang	Seocheon	0.00153047	0.000633019	2.41773	25396
Lijin_o1	PajuSeoul	Zhenjiang	Wenzhou	-0.00105517	0.000772971	-1.36508	25484
Lijin_o1	PajuSeoul	Zhenjiang	Yingluo	0.000166276	0.000350722	0.474095	25484
Lijin_o1	PajuSeoul	Zhenjiang	Yingluo_o1	0.000742933	0.000921043	0.806622	23351
Lijin_o1	PajuSeoul	Zhenjiang	Yingluo_o2	-0.00312487	0.00154042	-2.02858	18370
Lijin_o1	PajuSeoul	Zhenjiang	Zhenjiang_o1	-0.00426755	0.00135112	-3.15852	25441
Lijin_o1	PajuSeoul	Zhenjiang_o1	Lijin	0.00407144	0.00132879	3.06401	25441
Lijin_o1	PajuSeoul	Zhenjiang_o1	Seocheon	0.00573667	0.00113124	5.07114	25353
Lijin_o1	PajuSeoul	Zhenjiang_o1	Wenzhou	0.00321995	0.000819898	3.92726	25441
Lijin_o1	PajuSeoul	Zhenjiang_o1	Yingluo	0.00443991	0.00131685	3.37162	25441
Lijin_o1	PajuSeoul	Zhenjiang_o1	Yingluo_o1	0.00497104	0.00149479	3.32558	23311
Lijin_o1	PajuSeoul	Zhenjiang_o1	Yingluo_o2	0.00173285	0.00141374	1.22572	18337
Lijin_o1	PajuSeoul	Zhenjiang_o1	Zhenjiang	0.00426755	0.00135112	3.15852	25441
Lijin_o1	Seocheon	Lijin	PajuSeoul	0.00124918	0.000525069	2.37907	25396
Lijin_o1	Seocheon	Lijin	Wenzhou	0.00324491	0.000816431	3.97451	25506
Lijin_o1	Seocheon	Lijin	Yingluo	0.00041818	0.000332427	1.25796	25506
Lijin_o1	Seocheon	Lijin	Yingluo_o1	0.000806721	0.000943253	0.855254	23370
Lijin_o1	Seocheon	Lijin	Yingluo_o2	-0.00267831	0.0013277	-2.01725	18391
Lijin_o1	Seocheon	Lijin	Zhenjiang	0.000442269	0.000333239	1.32718	25506
Lijin_o1	Seocheon	Lijin	Zhenjiang_o1	-0.0023906	0.00113993	-2.09715	25463
Lijin_o1	Seocheon	PajuSeoul	Lijin	-0.00124918	0.000525069	-2.37907	25396
Lijin_o1	Seocheon	PajuSeoul	Wenzhou	0.00197757	0.000849336	2.32837	25396
Lijin_o1	Seocheon	PajuSeoul	Yingluo	-0.00085601	0.000480439	-1.78172	25396
Lijin_o1	Seocheon	PajuSeoul	Yingluo_o1	-0.000321824	0.000975241	-0.329994	23275
Lijin_o1	Seocheon	PajuSeoul	Yingluo_o2	-0.00402462	0.00136138	-2.95628	18290
Lijin_o1	Seocheon	PajuSeoul	Zhenjiang	-0.000808398	0.000530171	-1.52479	25396
Lijin_o1	Seocheon	PajuSeoul	Zhenjiang_o1	-0.00365554	0.00117169	-3.11988	25353
Lijin_o1	Seocheon	Wenzhou	Lijin	-0.00324491	0.000816431	-3.97451	25506
Lijin_o1	Seocheon	Wenzhou	PajuSeoul	-0.00197757	0.000849336	-2.32837	25396
Lijin_o1	Seocheon	Wenzhou	Yingluo	-0.00282673	0.000756832	-3.73495	25506
Lijin_o1	Seocheon	Wenzhou	Yingluo_o1	-0.00265475	0.00112434	-2.36117	23370
Lijin_o1	Seocheon	Wenzhou	Yingluo_o2	-0.00585933	0.00116007	-5.05082	18391
Lijin_o1	Seocheon	Wenzhou	Zhenjiang	-0.00280264	0.000743896	-3.76752	25506
Lijin_o1	Seocheon	Wenzhou	Zhenjiang_o1	-0.00564127	0.000758597	-7.43645	25463
Lijin_o1	Seocheon	Yingluo	Lijin	-0.00041818	0.000332427	-1.25796	25506
Lijin_o1	Seocheon	Yingluo	PajuSeoul	0.00085601	0.000480439	1.78172	25396
Lijin_o1	Seocheon	Yingluo	Wenzhou	0.00282673	0.000756832	3.73495	25506
Lijin_o1	Seocheon	Yingluo	Yingluo_o1	0.000480206	0.000884153	0.543125	23370
Lijin_o1	Seocheon	Yingluo	Yingluo_o2	-0.0029255	0.00130186	-2.24716	18391
Lijin_o1	Seocheon	Yingluo	Zhenjiang	2.40892e-05	0.000353957	0.0680568	25506
Lijin_o1	Seocheon	Yingluo	Zhenjiang_o1	-0.00281664	0.00109958	-2.56158	25463
Lijin_o1	Seocheon	Yingluo_o1	Lijin	-0.000806721	0.000943253	-0.855254	23370
Lijin_o1	Seocheon	Yingluo_o1	PajuSeoul	0.000321824	0.000975241	0.329994	23275
Lijin_o1	Seocheon	Yingluo_o1	Wenzhou	0.00265475	0.00112434	2.36117	23370
Lijin_o1	Seocheon	Yingluo_o1	Yingluo	-0.000480206	0.000884153	-0.543125	23370
Lijin_o1	Seocheon	Yingluo_o1	Yingluo_o2	-0.00381192	0.00164866	-2.31214	17009
Lijin_o1	Seocheon	Yingluo_o1	Zhenjiang	-0.000341713	0.000978981	-0.34905	23370
Lijin_o1	Seocheon	Yingluo_o1	Zhenjiang_o1	-0.00312295	0.00133883	-2.33259	23330
Lijin_o1	Seocheon	Yingluo_o2	Lijin	0.00267831	0.0013277	2.01725	18391
Lijin_o1	Seocheon	Yingluo_o2	PajuSeoul	0.00402462	0.00136138	2.95628	18290
Lijin_o1	Seocheon	Yingluo_o2	Wenzhou	0.00585933	0.00116007	5.05082	18391
Lijin_o1	Seocheon	Yingluo_o2	Yingluo	0.0029255	0.00130186	2.24716	18391
Lijin_o1	Seocheon	Yingluo_o2	Yingluo_o1	0.00381192	0.00164866	2.31214	17009
Lijin_o1	Seocheon	Yingluo_o2	Zhenjiang	0.00333435	0.00127518	2.61482	18391
Lijin_o1	Seocheon	Yingluo_o2	Zhenjiang_o1	-0.000169819	0.00127883	-0.132793	18358
Lijin_o1	Seocheon	Zhenjiang	Lijin	-0.000442269	0.000333239	-1.32718	25506
Lijin_o1	Seocheon	Zhenjiang	PajuSeoul	0.000808398	0.000530171	1.52479	25396
Lijin_o1	Seocheon	Zhenjiang	Wenzhou	0.00280264	0.000743896	3.76752	25506
Lijin_o1	Seocheon	Zhenjiang	Yingluo	-2.40892e-05	0.000353957	-0.0680568	25506
Lijin_o1	Seocheon	Zhenjiang	Yingluo_o1	0.000341713	0.000978981	0.34905	23370
Lijin_o1	Seocheon	Zhenjiang	Yingluo_o2	-0.00333435	0.00127518	-2.61482	18391
Lijin_o1	Seocheon	Zhenjiang	Zhenjiang_o1	-0.00283721	0.00112611	-2.51946	25463
Lijin_o1	Seocheon	Zhenjiang_o1	Lijin	0.0023906	0.00113993	2.09715	25463
Lijin_o1	Seocheon	Zhenjiang_o1	PajuSeoul	0.00365554	0.00117169	3.11988	25353
Lijin_o1	Seocheon	Zhenjiang_o1	Wenzhou	0.00564127	0.000758597	7.43645	25463
Lijin_o1	Seocheon	Zhenjiang_o1	Yingluo	0.00281664	0.00109958	2.56158	25463
Lijin_o1	Seocheon	Zhenjiang_o1	Yingluo_o1	0.00312295	0.00133883	2.33259	23330
Lijin_o1	Seocheon	Zhenjiang_o1	Yingluo_o2	0.000169819	0.00127883	0.132793	18358
Lijin_o1	Seocheon	Zhenjiang_o1	Zhenjiang	0.00283721	0.00112611	2.51946	25463
Lijin_o1	Wenzhou	Lijin	PajuSeoul	0.000326334	0.00047674	0.68451	25484
Lijin_o1	Wenzhou	Lijin	Seocheon	0.00490041	0.000702843	6.97227	25506
Lijin_o1	Wenzhou	Lijin	Yingluo	0.000427473	0.000312499	1.36792	25613
Lijin_o1	Wenzhou	Lijin	Yingluo_o1	0.00060209	0.000838635	0.71794	23462
Lijin_o1	Wenzhou	Lijin	Yingluo_o2	-0.000163426	0.00109889	-0.148719	18488
Lijin_o1	Wenzhou	Lijin	Zhenjiang	0.000751103	0.000304824	2.46406	25613
Lijin_o1	Wenzhou	Lijin	Zhenjiang_o1	-0.000211381	0.000698292	-0.302711	25570
Lijin_o1	Wenzhou	PajuSeoul	Lijin	-0.000326334	0.00047674	-0.68451	25484
Lijin_o1	Wenzhou	PajuSeoul	Seocheon	0.00451651	0.000717535	6.29448	25396
Lijin_o1	Wenzhou	PajuSeoul	Yingluo	7.635e-05	0.000429365	0.177821	25484
Lijin_o1	Wenzhou	PajuSeoul	Yingluo_o1	0.00019461	0.000855257	0.227546	23351
Lijin_o1	Wenzhou	PajuSeoul	Yingluo_o2	-0.000706002	0.00113635	-0.621287	18370
Lijin_o1	Wenzhou	PajuSeoul	Zhenjiang	0.000412812	0.000484833	0.851451	25484
Lijin_o1	Wenzhou	PajuSeoul	Zhenjiang_o1	-0.000533586	0.000770722	-0.69232	25441
Lijin_o1	Wenzhou	Seocheon	Lijin	-0.00490041	0.000702843	-6.97227	25506
Lijin_o1	Wenzhou	Seocheon	PajuSeoul	-0.00451651	0.000717535	-6.29448	25396
Lijin_o1	Wenzhou	Seocheon	Yingluo	-0.00449351	0.000650586	-6.90686	25506
Lijin_o1	Wenzhou	Seocheon	Yingluo_o1	-0.00450668	0.00104856	-4.29795	23370
Lijin_o1	Wenzhou	Seocheon	Yingluo_o2	-0.00529	0.00123511	-4.283	18391
Lijin_o1	Wenzhou	Seocheon	Zhenjiang	-0.00414443	0.000655414	-6.32339	25506
Lijin_o1	Wenzhou	Seocheon	Zhenjiang_o1	-0.00502695	0.000758788	-6.62497	25463
Lijin_o1	Wenzhou	Yingluo	Lijin	-0.000427473	0.000312499	-1.36792	25613
Lijin_o1	Wenzhou	Yingluo	PajuSeoul	-7.635e-05	0.000429365	-0.177821	25484
Lijin_o1	Wenzhou	Yingluo	Seocheon	0.00449351	0.000650586	6.90686	25506
Lijin_o1	Wenzhou	Yingluo	Yingluo_o1	0.000209969	0.000793312	0.264673	23462
Lijin_o1	Wenzhou	Yingluo	Yingluo_o2	-0.000426151	0.00109994	-0.387432	18488
Lijin_o1	Wenzhou	Yingluo	Zhenjiang	0.00032363	0.000340602	0.950171	25613
Lijin_o1	Wenzhou	Yingluo	Zhenjiang_o1	-0.000642533	0.000677882	-0.947855	25570
Lijin_o1	Wenzhou	Yingluo_o1	Lijin	-0.00060209	0.000838635	-0.71794	23462
Lijin_o1	Wenzhou	Yingluo_o1	PajuSeoul	-0.00019461	0.000855257	-0.227546	23351
Lijin_o1	Wenzhou	Yingluo_o1	Seocheon	0.00450668	0.00104856	4.29795	23370
Lijin_o1	Wenzhou	Yingluo_o1	Yingluo	-0.000209969	0.000793312	-0.264673	23462
Lijin_o1	Wenzhou	Yingluo_o1	Yingluo_o2	-0.00120965	0.00139198	-0.869013	17091
Lijin_o1	Wenzhou	Yingluo_o1	Zhenjiang	0.000163367	0.000869459	0.187895	23462
Lijin_o1	Wenzhou	Yingluo_o1	Zhenjiang_o1	-0.00062552	0.000986549	-0.634049	23422
Lijin_o1	Wenzhou	Yingluo_o2	Lijin	0.000163426	0.00109889	0.148719	18488
Lijin_o1	Wenzhou	Yingluo_o2	PajuSeoul	0.000706002	0.00113635	0.621287	18370
Lijin_o1	Wenzhou	Yingluo_o2	Seocheon	0.00529	0.00123511	4.283	18391
Lijin_o1	Wenzhou	Yingluo_o2	Yingluo	0.000426151	0.00109994	0.387432	18488
Lijin_o1	Wenzhou	Yingluo_o2	Yingluo_o1	0.00120965	0.00139198	0.869013	17091
Lijin_o1	Wenzhou	Yingluo_o2	Zhenjiang	0.00117599	0.00110497	1.06427	18488
Lijin_o1	Wenzhou	Yingluo_o2	Zhenjiang_o1	-3.22378e-05	0.00125261	-0.0257366	18455
Lijin_o1	Wenzhou	Zhenjiang	Lijin	-0.000751103	0.000304824	-2.46406	25613
Lijin_o1	Wenzhou	Zhenjiang	PajuSeoul	-0.000412812	0.000484833	-0.851451	25484
Lijin_o1	Wenzhou	Zhenjiang	Seocheon	0.00414443	0.000655414	6.32339	25506
Lijin_o1	Wenzhou	Zhenjiang	Yingluo	-0.00032363	0.000340602	-0.950171	25613
Lijin_o1	Wenzhou	Zhenjiang	Yingluo_o1	-0.000163367	0.000869459	-0.187895	23462
Lijin_o1	Wenzhou	Zhenjiang	Yingluo_o2	-0.00117599	0.00110497	-1.06427	18488
Lijin_o1	Wenzhou	Zhenjiang	Zhenjiang_o1	-0.000966734	0.000717034	-1.34824	25570
Lijin_o1	Wenzhou	Zhenjiang_o1	Lijin	0.000211381	0.000698292	0.302711	25570
Lijin_o1	Wenzhou	Zhenjiang_o1	PajuSeoul	0.000533586	0.000770722	0.69232	25441
Lijin_o1	Wenzhou	Zhenjiang_o1	Seocheon	0.00502695	0.000758788	6.62497	25463
Lijin_o1	Wenzhou	Zhenjiang_o1	Yingluo	0.000642533	0.000677882	0.947855	25570
Lijin_o1	Wenzhou	Zhenjiang_o1	Yingluo_o1	0.00062552	0.000986549	0.634049	23422
Lijin_o1	Wenzhou	Zhenjiang_o1	Yingluo_o2	3.22378e-05	0.00125261	0.0257366	18455
Lijin_o1	Wenzhou	Zhenjiang_o1	Zhenjiang	0.000966734	0.000717034	1.34824	25570
Lijin_o1	Yingluo	Lijin	PajuSeoul	-0.000293183	0.00046625	-0.628812	25484
Lijin_o1	Yingluo	Lijin	Seocheon	0.000276155	0.000569414	0.484981	25506
Lijin_o1	Yingluo	Lijin	Wenzhou	-0.00142485	0.000742221	-1.91971	25613
Lijin_o1	Yingluo	Lijin	Yingluo_o1	9.65515e-05	0.000823511	0.117244	23462
Lijin_o1	Yingluo	Lijin	Yingluo_o2	-0.00265486	0.00147183	-1.80378	18488
Lijin_o1	Yingluo	Lijin	Zhenjiang	4.55845e-05	0.000279665	0.162997	25613
Lijin_o1	Yingluo	Lijin	Zhenjiang_o1	-0.00391597	0.00130474	-3.00134	25570
Lijin_o1	Yingluo	PajuSeoul	Lijin	0.000293183	0.00046625	0.628812	25484
Lijin_o1	Yingluo	PajuSeoul	Seocheon	0.000527955	0.000616924	0.855786	25396
Lijin_o1	Yingluo	PajuSeoul	Wenzhou	-0.0011451	0.000819373	-1.39753	25484
Lijin_o1	Yingluo	PajuSeoul	Yingluo_o1	0.000271802	0.00085438	0.318128	23351
Lijin_o1	Yingluo	PajuSeoul	Yingluo_o2	-0.0024957	0.00148624	-1.6792	18370
Lijin_o1	Yingluo	PajuSeoul	Zhenjiang	0.000330935	0.000465378	0.711109	25484
Lijin_o1	Yingluo	PajuSeoul	Zhenjiang_o1	-0.00365237	0.00136892	-2.66808	25441
Lijin_o1	Yingluo	Seocheon	Lijin	-0.000276155	0.000569414	-0.484981	25506
Lijin_o1	Yingluo	Seocheon	PajuSeoul	-0.000527955	0.000616924	-0.855786	25396
Lijin_o1	Yingluo	Seocheon	Wenzhou	-0.00166678	0.000567003	-2.93963	25506
Lijin_o1	Yingluo	Seocheon	Yingluo_o1	-0.000228845	0.000928513	-0.246464	23370
Lijin_o1	Yingluo	Seocheon	Yingluo_o2	-0.00307797	0.00135842	-2.26585	18391
Lijin_o1	Yingluo	Seocheon	Zhenjiang	-0.000220829	0.000573415	-0.385112	25506
Lijin_o1	Yingluo	Seocheon	Zhenjiang_o1	-0.00411935	0.00112607	-3.65816	25463
Lijin_o1	Yingluo	Wenzhou	Lijin	0.00142485	0.000742221	1.91971	25613
Lijin_o1	Yingluo	Wenzhou	PajuSeoul	0.0011451	0.000819373	1.39753	25484
Lijin_o1	Yingluo	Wenzhou	Seocheon	0.00166678	0.000567003	2.93963	25506
Lijin_o1	Yingluo	Wenzhou	Yingluo_o1	0.00135515	0.00099593	1.36069	23462
Lijin_o1	Yingluo	Wenzhou	Yingluo_o2	-0.0011227	0.00115506	-0.971982	18488
Lijin_o1	Yingluo	Wenzhou	Zhenjiang	0.00147044	0.000724156	2.03055	25613
Lijin_o1	Yingluo	Wenzhou	Zhenjiang_o1	-0.00249559	0.000781688	-3.19257	25570
Lijin_o1	Yingluo	Yingluo_o1	Lijin	-9.65515e-05	0.000823511	-0.117244	23462
Lijin_o1	Yingluo	Yingluo_o1	PajuSeoul	-0.000271802	0.00085438	-0.318128	23351
Lijin_o1	Yingluo	Yingluo_o1	Seocheon	0.000228845	0.000928513	0.246464	23370
Lijin_o1	Yingluo	Yingluo_o1	Wenzhou	-0.00135515	0.00099593	-1.36069	23462
Lijin_o1	Yingluo	Yingluo_o1	Yingluo_o2	-0.0026878	0.00164037	-1.63853	17091
Lijin_o1	Yingluo	Yingluo_o1	Zhenjiang	-1.59319e-05	0.000831436	-0.0191619	23462
Lijin_o1	Yingluo	Yingluo_o1	Zhenjiang_o1	-0.00388802	0.00140942	-2.7586	23422
Lijin_o1	Yingluo	Yingluo_o2	Lijin	0.00265486	0.00147183	1.80378	18488
Lijin_o1	Yingluo	Yingluo_o2	PajuSeoul	0.0024957	0.00148624	1.6792	18370
Lijin_o1	Yingluo	Yingluo_o2	Seocheon	0.00307797	0.00135842	2.26585	18391
Lijin_o1	Yingluo	Yingluo_o2	Wenzhou	0.0011227	0.00115506	0.971982	18488
Lijin_o1	Yingluo	Yingluo_o2	Yingluo_o1	0.0026878	0.00164037	1.63853	17091
Lijin_o1	Yingluo	Yingluo_o2	Zhenjiang	0.00299067	0.00143744	2.08056	18488
Lijin_o1	Yingluo	Yingluo_o2	Zhenjiang_o1	-0.00161612	0.00126462	-1.27796	18455
Lijin_o1	Yingluo	Zhenjiang	Lijin	-4.55845e-05	0.000279665	-0.162997	25613
Lijin_o1	Yingluo	Zhenjiang	PajuSeoul	-0.000330935	0.000465378	-0.711109	25484
Lijin_o1	Yingluo	Zhenjiang	Seocheon	0.000220829	0.000573415	0.385112	25506
Lijin_o1	Yingluo	Zhenjiang	Wenzhou	-0.00147044	0.000724156	-2.03055	25613
Lijin_o1	Yingluo	Zhenjiang	Yingluo_o1	1.59319e-05	0.000831436	0.0191619	23462
Lijin_o1	Yingluo	Zhenjiang	Yingluo_o2	-0.00299067	0.00143744	-2.08056	18488
Lijin_o1	Yingluo	Zhenjiang	Zhenjiang_o1	-0.00396393	0.00130365	-3.04064	25570
Lijin_o1	Yingluo	Zhenjiang_o1	Lijin	0.00391597	0.00130474	3.00134	25570
Lijin_o1	Yingluo	Zhenjiang_o1	PajuSeoul	0.00365237	0.00136892	2.66808	25441
Lijin_o1	Yingluo	Zhenjiang_o1	Seocheon	0.00411935	0.00112607	3.65816	25463
Lijin_o1	Yingluo	Zhenjiang_o1	Wenzhou	0.00249559	0.000781688	3.19257	25570
Lijin_o1	Yingluo	Zhenjiang_o1	Yingluo_o1	0.00388802	0.00140942	2.7586	23422
Lijin_o1	Yingluo	Zhenjiang_o1	Yingluo_o2	0.00161612	0.00126462	1.27796	18455
Lijin_o1	Yingluo	Zhenjiang_o1	Zhenjiang	0.00396393	0.00130365	3.04064	25570
Lijin_o1	Yingluo_o1	Lijin	PajuSeoul	0.000654389	0.000645652	1.01353	23351
Lijin_o1	Yingluo_o1	Lijin	Seocheon	0.00100467	0.000754627	1.33134	23370
Lijin_o1	Yingluo_o1	Lijin	Wenzhou	-0.000843524	0.000803508	-1.0498	23462
Lijin_o1	Yingluo_o1	Lijin	Yingluo	0.000301658	0.00039277	0.768026	23462
Lijin_o1	Yingluo_o1	Lijin	Yingluo_o2	-0.00274496	0.00172112	-1.59487	17091
Lijin_o1	Yingluo_o1	Lijin	Zhenjiang	0.000268286	0.000388746	0.690132	23462
Lijin_o1	Yingluo_o1	Lijin	Zhenjiang_o1	-0.00385307	0.00135207	-2.84976	23422
Lijin_o1	Yingluo_o1	PajuSeoul	Lijin	-0.000654389	0.000645652	-1.01353	23351
Lijin_o1	Yingluo_o1	PajuSeoul	Seocheon	0.000275254	0.000858876	0.320482	23275
Lijin_o1	Yingluo_o1	PajuSeoul	Wenzhou	-0.00154224	0.000927017	-1.66365	23351
Lijin_o1	Yingluo_o1	PajuSeoul	Yingluo	-0.000364064	0.000608527	-0.59827	23351
Lijin_o1	Yingluo_o1	PajuSeoul	Yingluo_o2	-0.00365516	0.00189122	-1.9327	16990
Lijin_o1	Yingluo_o1	PajuSeoul	Zhenjiang	-0.000398387	0.00062359	-0.63886	23351
Lijin_o1	Yingluo_o1	PajuSeoul	Zhenjiang_o1	-0.0045253	0.00143164	-3.16092	23311
Lijin_o1	Yingluo_o1	Seocheon	Lijin	-0.00100467	0.000754627	-1.33134	23370
Lijin_o1	Yingluo_o1	Seocheon	PajuSeoul	-0.000275254	0.000858876	-0.320482	23275
Lijin_o1	Yingluo_o1	Seocheon	Wenzhou	-0.00185193	0.000733244	-2.52566	23370
Lijin_o1	Yingluo_o1	Seocheon	Yingluo	-0.000709051	0.000716256	-0.989941	23370
Lijin_o1	Yingluo_o1	Seocheon	Yingluo_o2	-0.00365521	0.00173297	-2.10922	17009
Lijin_o1	Yingluo_o1	Seocheon	Zhenjiang	-0.000731721	0.000778063	-0.940439	23370
Lijin_o1	Yingluo_o1	Seocheon	Zhenjiang_o1	-0.00477614	0.0012421	-3.84522	23330
Lijin_o1	Yingluo_o1	Wenzhou	Lijin	0.000843524	0.000803508	1.0498	23462
Lijin_o1	Yingluo_o1	Wenzhou	PajuSeoul	0.00154224	0.000927017	1.66365	23351
Lijin_o1	Yingluo_o1	Wenzhou	Seocheon	0.00185193	0.000733244	2.52566	23370
Lijin_o1	Yingluo_o1	Wenzhou	Yingluo	0.00114518	0.000770286	1.4867	23462
Lijin_o1	Yingluo_o1	Wenzhou	Yingluo_o2	-0.00195956	0.00153152	-1.27949	17091
Lijin_o1	Yingluo_o1	Wenzhou	Zhenjiang	0.00111181	0.000826983	1.34442	23462
Lijin_o1	Yingluo_o1	Wenzhou	Zhenjiang_o1	-0.00300411	0.000900125	-3.33744	23422
Lijin_o1	Yingluo_o1	Yingluo	Lijin	-0.000301658	0.00039277	-0.768026	23462
Lijin_o1	Yingluo_o1	Yingluo	PajuSeoul	0.000364064	0.000608527	0.59827	23351
Lijin_o1	Yingluo_o1	Yingluo	Seocheon	0.000709051	0.000716256	0.989941	23370
Lijin_o1	Yingluo_o1	Yingluo	Wenzhou	-0.00114518	0.000770286	-1.4867	23462
Lijin_o1	Yingluo_o1	Yingluo	Yingluo_o2	-0.00267807	0.0017439	-1.53568	17091
Lijin_o1	Yingluo_o1	Yingluo	Zhenjiang	-3.33718e-05	0.000387512	-0.0861182	23462
Lijin_o1	Yingluo_o1	Yingluo	Zhenjiang_o1	-0.00416092	0.00130579	-3.18651	23422
Lijin_o1	Yingluo_o1	Yingluo_o2	Lijin	0.00274496	0.00172112	1.59487	17091
Lijin_o1	Yingluo_o1	Yingluo_o2	PajuSeoul	0.00365516	0.00189122	1.9327	16990
Lijin_o1	Yingluo_o1	Yingluo_o2	Seocheon	0.00365521	0.00173297	2.10922	17009
Lijin_o1	Yingluo_o1	Yingluo_o2	Wenzhou	0.00195956	0.00153152	1.27949	17091
Lijin_o1	Yingluo_o1	Yingluo_o2	Yingluo	0.00267807	0.0017439	1.53568	17091
Lijin_o1	Yingluo_o1	Yingluo_o2	Zhenjiang	0.00334634	0.00178571	1.87395	17091
Lijin_o1	Yingluo_o1	Yingluo_o2	Zhenjiang_o1	-0.00171258	0.00173602	-0.9865	17060
Lijin_o1	Yingluo_o1	Zhenjiang	Lijin	-0.000268286	0.000388746	-0.690132	23462
Lijin_o1	Yingluo_o1	Zhenjiang	PajuSeoul	0.000398387	0.00062359	0.63886	23351
Lijin_o1	Yingluo_o1	Zhenjiang	Seocheon	0.000731721	0.000778063	0.940439	23370
Lijin_o1	Yingluo_o1	Zhenjiang	Wenzhou	-0.00111181	0.000826983	-1.34442	23462
Lijin_o1	Yingluo_o1	Zhenjiang	Yingluo	3.33718e-05	0.000387512	0.0861182	23462
Lijin_o1	Yingluo_o1	Zhenjiang	Yingluo_o2	-0.00334634	0.00178571	-1.87395	17091
Lijin_o1	Yingluo_o1	Zhenjiang	Zhenjiang_o1	-0.0041217	0.00137166	-3.0049	23422
Lijin_o1	Yingluo_o1	Zhenjiang_o1	Lijin	0.00385307	0.00135207	2.84976	23422
Lijin_o1	Yingluo_o1	Zhenjiang_o1	PajuSeoul	0.0045253	0.00143164	3.16092	23311
Lijin_o1	Yingluo_o1	Zhenjiang_o1	Seocheon	0.00477614	0.0012421	3.84522	23330
Lijin_o1	Yingluo_o1	Zhenjiang_o1	Wenzhou	0.00300411	0.000900125	3.33744	23422
Lijin_o1	Yingluo_o1	Zhenjiang_o1	Yingluo	0.00416092	0.00130579	3.18651	23422
Lijin_o1	Yingluo_o1	Zhenjiang_o1	Yingluo_o2	0.00171258	0.00173602	0.9865	17060
Lijin_o1	Yingluo_o1	Zhenjiang_o1	Zhenjiang	0.0041217	0.00137166	3.0049	23422
Lijin_o1	Yingluo_o2	Lijin	PajuSeoul	-0.000680488	0.000760079	-0.895286	18370
Lijin_o1	Yingluo_o2	Lijin	Seocheon	-0.000175624	0.000756936	-0.232019	18391
Lijin_o1	Yingluo_o2	Lijin	Wenzhou	0.000431062	0.000573297	0.751901	18488
Lijin_o1	Yingluo_o2	Lijin	Yingluo	-0.000265486	0.000467841	-0.56747	18488
Lijin_o1	Yingluo_o2	Lijin	Yingluo_o1	-0.00031339	0.00136228	-0.230048	17091
Lijin_o1	Yingluo_o2	Lijin	Zhenjiang	0.00039037	0.000483518	0.807353	18488
Lijin_o1	Yingluo_o2	Lijin	Zhenjiang_o1	-0.000943225	0.000839886	-1.12304	18455
Lijin_o1	Yingluo_o2	PajuSeoul	Lijin	0.000680488	0.000760079	0.895286	18370
Lijin_o1	Yingluo_o2	PajuSeoul	Seocheon	0.000566794	0.000931725	0.608328	18290
Lijin_o1	Yingluo_o2	PajuSeoul	Wenzhou	0.00107672	0.000820613	1.31209	18370
Lijin_o1	Yingluo_o2	PajuSeoul	Yingluo	0.000391099	0.000740677	0.528029	18370
Lijin_o1	Yingluo_o2	PajuSeoul	Yingluo_o1	0.00045559	0.00153064	0.297647	16990
Lijin_o1	Yingluo_o2	PajuSeoul	Zhenjiang	0.00104292	0.000780568	1.33611	18370
Lijin_o1	Yingluo_o2	PajuSeoul	Zhenjiang_o1	-0.000228785	0.00102564	-0.223067	18337
Lijin_o1	Yingluo_o2	Seocheon	Lijin	0.000175624	0.000756936	0.232019	18391
Lijin_o1	Yingluo_o2	Seocheon	PajuSeoul	-0.000566794	0.000931725	-0.608328	18290
Lijin_o1	Yingluo_o2	Seocheon	Wenzhou	0.000569328	0.000704154	0.808528	18391
Lijin_o1	Yingluo_o2	Seocheon	Yingluo	-0.000152466	0.000785388	-0.194129	18391
Lijin_o1	Yingluo_o2	Seocheon	Yingluo_o1	0.00015671	0.00152894	0.102496	17009
Lijin_o1	Yingluo_o2	Seocheon	Zhenjiang	0.000532368	0.000725647	0.733646	18391
Lijin_o1	Yingluo_o2	Seocheon	Zhenjiang_o1	-0.000726555	0.000976414	-0.744105	18358
Lijin_o1	Yingluo_o2	Wenzhou	Lijin	-0.000431062	0.000573297	-0.751901	18488
Lijin_o1	Yingluo_o2	Wenzhou	PajuSeoul	-0.00107672	0.000820613	-1.31209	18370
Lijin_o1	Yingluo_o2	Wenzhou	Seocheon	-0.000569328	0.000704154	-0.808528	18391
Lijin_o1	Yingluo_o2	Wenzhou	Yingluo	-0.000696548	0.000579685	-1.2016	18488
Lijin_o1	Yingluo_o2	Wenzhou	Yingluo_o1	-0.000749912	0.00139351	-0.538146	17091
Lijin_o1	Yingluo_o2	Wenzhou	Zhenjiang	-4.06927e-05	0.000582035	-0.0699146	18488
Lijin_o1	Yingluo_o2	Wenzhou	Zhenjiang_o1	-0.0013692	0.000831443	-1.64677	18455
Lijin_o1	Yingluo_o2	Yingluo	Lijin	0.000265486	0.000467841	0.56747	18488
Lijin_o1	Yingluo_o2	Yingluo	PajuSeoul	-0.000391099	0.000740677	-0.528029	18370
Lijin_o1	Yingluo_o2	Yingluo	Seocheon	0.000152466	0.000785388	0.194129	18391
Lijin_o1	Yingluo_o2	Yingluo	Wenzhou	0.000696548	0.000579685	1.2016	18488
Lijin_o1	Yingluo_o2	Yingluo	Yingluo_o1	9.73011e-06	0.00139486	0.00697571	17091
Lijin_o1	Yingluo_o2	Yingluo	Zhenjiang	0.000655855	0.000499373	1.31336	18488
Lijin_o1	Yingluo_o2	Yingluo	Zhenjiang_o1	-0.000662048	0.000892362	-0.741906	18455
Lijin_o1	Yingluo_o2	Yingluo_o1	Lijin	0.00031339	0.00136228	0.230048	17091
Lijin_o1	Yingluo_o2	Yingluo_o1	PajuSeoul	-0.00045559	0.00153064	-0.297647	16990
Lijin_o1	Yingluo_o2	Yingluo_o1	Seocheon	-0.00015671	0.00152894	-0.102496	17009
Lijin_o1	Yingluo_o2	Yingluo_o1	Wenzhou	0.000749912	0.00139351	0.538146	17091
Lijin_o1	Yingluo_o2	Yingluo_o1	Yingluo	-9.73011e-06	0.00139486	-0.00697571	17091
Lijin_o1	Yingluo_o2	Yingluo_o1	Zhenjiang	0.000769904	0.00139247	0.552906	17091
Lijin_o1	Yingluo_o2	Yingluo_o1	Zhenjiang_o1	-0.000649668	0.0015488	-0.419467	17060
Lijin_o1	Yingluo_o2	Zhenjiang	Lijin	-0.00039037	0.000483518	-0.807353	18488
Lijin_o1	Yingluo_o2	Zhenjiang	PajuSeoul	-0.00104292	0.000780568	-1.33611	18370
Lijin_o1	Yingluo_o2	Zhenjiang	Seocheon	-0.000532368	0.000725647	-0.733646	18391
Lijin_o1	Yingluo_o2	Zhenjiang	Wenzhou	4.06927e-05	0.000582035	0.0699146	18488
Lijin_o1	Yingluo_o2	Zhenjiang	Yingluo	-0.000655855	0.000499373	-1.31336	18488
Lijin_o1	Yingluo_o2	Zhenjiang	Yingluo_o1	-0.000769904	0.00139247	-0.552906	17091
Lijin_o1	Yingluo_o2	Zhenjiang	Zhenjiang_o1	-0.00132755	0.000931121	-1.42576	18455
Lijin_o1	Yingluo_o2	Zhenjiang_o1	Lijin	0.000943225	0.000839886	1.12304	18455
Lijin_o1	Yingluo_o2	Zhenjiang_o1	PajuSeoul	0.000228785	0.00102564	0.223067	18337
Lijin_o1	Yingluo_o2	Zhenjiang_o1	Seocheon	0.000726555	0.000976414	0.744105	18358
Lijin_o1	Yingluo_o2	Zhenjiang_o1	Wenzhou	0.0013692	0.000831443	1.64677	18455
Lijin_o1	Yingluo_o2	Zhenjiang_o1	Yingluo	0.000662048	0.000892362	0.741906	18455
Lijin_o1	Yingluo_o2	Zhenjiang_o1	Yingluo_o1	0.000649668	0.0015488	0.419467	17060
Lijin_o1	Yingluo_o2	Zhenjiang_o1	Zhenjiang	0.00132755	0.000931121	1.42576	18455
Lijin_o1	Zhenjiang	Lijin	PajuSeoul	-0.000451372	0.000468482	-0.963478	25484
Lijin_o1	Zhenjiang	Lijin	Seocheon	0.000287766	0.000567243	0.507307	25506
Lijin_o1	Zhenjiang	Lijin	Wenzhou	-0.00108103	0.000734743	-1.4713	25613
Lijin_o1	Zhenjiang	Lijin	Yingluo	6.57805e-05	0.000298896	0.220078	25613
Lijin_o1	Zhenjiang	Lijin	Yingluo_o1	-2.83395e-05	0.000866711	-0.0326978	23462
Lijin_o1	Zhenjiang	Lijin	Yingluo_o2	-0.00250476	0.00148051	-1.69182	18488
Lijin_o1	Zhenjiang	Lijin	Zhenjiang_o1	-0.00400362	0.00128137	-3.12447	25570
Lijin_o1	Zhenjiang	PajuSeoul	Lijin	0.000451372	0.000468482	0.963478	25484
Lijin_o1	Zhenjiang	PajuSeoul	Seocheon	0.000722071	0.000640951	1.12656	25396
Lijin_o1	Zhenjiang	PajuSeoul	Wenzhou	-0.000642359	0.000813101	-0.790011	25484
Lijin_o1	Zhenjiang	PajuSeoul	Yingluo	0.000497211	0.000433689	1.14647	25484
Lijin_o1	Zhenjiang	PajuSeoul	Yingluo_o1	0.000344546	0.000870256	0.395914	23351
Lijin_o1	Zhenjiang	PajuSeoul	Yingluo_o2	-0.00208195	0.00151163	-1.37728	18370
Lijin_o1	Zhenjiang	PajuSeoul	Zhenjiang_o1	-0.00356115	0.00135764	-2.62304	25441
Lijin_o1	Zhenjiang	Seocheon	Lijin	-0.000287766	0.000567243	-0.507307	25506
Lijin_o1	Zhenjiang	Seocheon	PajuSeoul	-0.000722071	0.000640951	-1.12656	25396
Lijin_o1	Zhenjiang	Seocheon	Wenzhou	-0.00134179	0.000561016	-2.39172	25506
Lijin_o1	Zhenjiang	Seocheon	Yingluo	-0.000244918	0.000529045	-0.462944	25506
Lijin_o1	Zhenjiang	Seocheon	Yingluo_o1	-0.000390008	0.000999608	-0.390161	23370
Lijin_o1	Zhenjiang	Seocheon	Yingluo_o2	-0.00280198	0.00134563	-2.08228	18391
Lijin_o1	Zhenjiang	Seocheon	Zhenjiang_o1	-0.00421379	0.00110764	-3.8043	25463
Lijin_o1	Zhenjiang	Wenzhou	Lijin	0.00108103	0.000734743	1.4713	25613
Lijin_o1	Zhenjiang	Wenzhou	PajuSeoul	0.000642359	0.000813101	0.790011	25484
Lijin_o1	Zhenjiang	Wenzhou	Seocheon	0.00134179	0.000561016	2.39172	25506
Lijin_o1	Zhenjiang	Wenzhou	Yingluo	0.00114681	0.000695927	1.64788	25613
Lijin_o1	Zhenjiang	Wenzhou	Yingluo_o1	0.000948443	0.00104129	0.91083	23462
Lijin_o1	Zhenjiang	Wenzhou	Yingluo_o2	-0.00121668	0.0011868	-1.02517	18488
Lijin_o1	Zhenjiang	Wenzhou	Zhenjiang_o1	-0.00292554	0.000785309	-3.72533	25570
Lijin_o1	Zhenjiang	Yingluo	Lijin	-6.57805e-05	0.000298896	-0.220078	25613
Lijin_o1	Zhenjiang	Yingluo	PajuSeoul	-0.000497211	0.000433689	-1.14647	25484
Lijin_o1	Zhenjiang	Yingluo	Seocheon	0.000244918	0.000529045	0.462944	25506
Lijin_o1	Zhenjiang	Yingluo	Wenzhou	-0.00114681	0.000695927	-1.64788	25613
Lijin_o1	Zhenjiang	Yingluo	Yingluo_o1	-1.74399e-05	0.00080357	-0.021703	23462
Lijin_o1	Zhenjiang	Yingluo	Yingluo_o2	-0.00233481	0.00143755	-1.62417	18488
Lijin_o1	Zhenjiang	Yingluo	Zhenjiang_o1	-0.00406968	0.00125791	-3.23526	25570
Lijin_o1	Zhenjiang	Yingluo_o1	Lijin	2.83395e-05	0.000866711	0.0326978	23462
Lijin_o1	Zhenjiang	Yingluo_o1	PajuSeoul	-0.000344546	0.000870256	-0.395914	23351
Lijin_o1	Zhenjiang	Yingluo_o1	Seocheon	0.000390008	0.000999608	0.390161	23370
Lijin_o1	Zhenjiang	Yingluo_o1	Wenzhou	-0.000948443	0.00104129	-0.91083	23462
Lijin_o1	Zhenjiang	Yingluo_o1	Yingluo	1.74399e-05	0.00080357	0.021703	23462
Lijin_o1	Zhenjiang	Yingluo_o1	Yingluo_o2	-0.00257644	0.00170959	-1.50705	17091
Lijin_o1	Zhenjiang	Yingluo_o1	Zhenjiang_o1	-0.0038526	0.00145866	-2.64118	23422
Lijin_o1	Zhenjiang	Yingluo_o2	Lijin	0.00250476	0.00148051	1.69182	18488
Lijin_o1	Zhenjiang	Yingluo_o2	PajuSeoul	0.00208195	0.00151163	1.37728	18370
Lijin_o1	Zhenjiang	Yingluo_o2	Seocheon	0.00280198	0.00134563	2.08228	18391
Lijin_o1	Zhenjiang	Yingluo_o2	Wenzhou	0.00121668	0.0011868	1.02517	18488
Lijin_o1	Zhenjiang	Yingluo_o2	Yingluo	0.00233481	0.00143755	1.62417	18488
Lijin_o1	Zhenjiang	Yingluo_o2	Yingluo_o1	0.00257644	0.00170959	1.50705	17091
Lijin_o1	Zhenjiang	Yingluo_o2	Zhenjiang_o1	-0.00186782	0.001321	-1.41394	18455
Lijin_o1	Zhenjiang	Zhenjiang_o1	Lijin	0.00400362	0.00128137	3.12447	25570
Lijin_o1	Zhenjiang	Zhenjiang_o1	PajuSeoul	0.00356115	0.00135764	2.62304	25441
Lijin_o1	Zhenjiang	Zhenjiang_o1	Seocheon	0.00421379	0.00110764	3.8043	25463
Lijin_o1	Zhenjiang	Zhenjiang_o1	Wenzhou	0.00292554	0.000785309	3.72533	25570
Lijin_o1	Zhenjiang	Zhenjiang_o1	Yingluo	0.00406968	0.00125791	3.23526	25570
Lijin_o1	Zhenjiang	Zhenjiang_o1	Yingluo_o1	0.0038526	0.00145866	2.64118	23422
Lijin_o1	Zhenjiang	Zhenjiang_o1	Yingluo_o2	0.00186782	0.001321	1.41394	18455
Lijin_o1	Zhenjiang_o1	Lijin	PajuSeoul	-0.000744846	0.000515014	-1.44626	25441
Lijin_o1	Zhenjiang_o1	Lijin	Seocheon	0.0013441	0.000662988	2.02733	25463
Lijin_o1	Zhenjiang_o1	Lijin	Wenzhou	0.00192157	0.000567718	3.38473	25570
Lijin_o1	Zhenjiang_o1	Lijin	Yingluo	6.85142e-05	0.000349147	0.196233	25570
Lijin_o1	Zhenjiang_o1	Lijin	Yingluo_o1	-0.000242663	0.000900634	-0.269435	23422
Lijin_o1	Zhenjiang_o1	Lijin	Yingluo_o2	0.000635833	0.0012419	0.511984	18455
Lijin_o1	Zhenjiang_o1	Lijin	Zhenjiang	-3.72286e-05	0.000326927	-0.113874	25570
Lijin_o1	Zhenjiang_o1	PajuSeoul	Lijin	0.000744846	0.000515014	1.44626	25441
Lijin_o1	Zhenjiang_o1	PajuSeoul	Seocheon	0.00208112	0.000663484	3.13666	25353
Lijin_o1	Zhenjiang_o1	PajuSeoul	Wenzhou	0.00268636	0.000643682	4.17343	25441
Lijin_o1	Zhenjiang_o1	PajuSeoul	Yingluo	0.00078754	0.000480937	1.63751	25441
Lijin_o1	Zhenjiang_o1	PajuSeoul	Yingluo_o1	0.000445734	0.000946372	0.470993	23311
Lijin_o1	Zhenjiang_o1	PajuSeoul	Yingluo_o2	0.00150406	0.00127015	1.18416	18337
Lijin_o1	Zhenjiang_o1	PajuSeoul	Zhenjiang	0.000706404	0.000537074	1.31528	25441
Lijin_o1	Zhenjiang_o1	Seocheon	Lijin	-0.0013441	0.000662988	-2.02733	25463
Lijin_o1	Zhenjiang_o1	Seocheon	PajuSeoul	-0.00208112	0.000663484	-3.13666	25353
Lijin_o1	Zhenjiang_o1	Seocheon	Wenzhou	0.000614321	0.000618474	0.993285	25463
Lijin_o1	Zhenjiang_o1	Seocheon	Yingluo	-0.00130271	0.000595924	-2.18603	25463
Lijin_o1	Zhenjiang_o1	Seocheon	Yingluo_o1	-0.00165319	0.00104341	-1.58442	23330
Lijin_o1	Zhenjiang_o1	Seocheon	Yingluo_o2	-0.000556736	0.00132253	-0.420962	18358
Lijin_o1	Zhenjiang_o1	Seocheon	Zhenjiang	-0.00137659	0.000612171	-2.2487	25463
Lijin_o1	Zhenjiang_o1	Wenzhou	Lijin	-0.00192157	0.000567718	-3.38473	25570
Lijin_o1	Zhenjiang_o1	Wenzhou	PajuSeoul	-0.00268636	0.000643682	-4.17343	25441
Lijin_o1	Zhenjiang_o1	Wenzhou	Seocheon	-0.000614321	0.000618474	-0.993285	25463
Lijin_o1	Zhenjiang_o1	Wenzhou	Yingluo	-0.00185306	0.000538152	-3.44337	25570
Lijin_o1	Zhenjiang_o1	Wenzhou	Yingluo_o1	-0.00237859	0.00100064	-2.37707	23422
Lijin_o1	Zhenjiang_o1	Wenzhou	Yingluo_o2	-0.00133696	0.00117248	-1.14029	18455
Lijin_o1	Zhenjiang_o1	Wenzhou	Zhenjiang	-0.0019588	0.000530586	-3.69177	25570
Lijin_o1	Zhenjiang_o1	Yingluo	Lijin	-6.85142e-05	0.000349147	-0.196233	25570
Lijin_o1	Zhenjiang_o1	Yingluo	PajuSeoul	-0.00078754	0.000480937	-1.63751	25441
Lijin_o1	Zhenjiang_o1	Yingluo	Seocheon	0.00130271	0.000595924	2.18603	25463
Lijin_o1	Zhenjiang_o1	Yingluo	Wenzhou	0.00185306	0.000538152	3.44337	25570
Lijin_o1	Zhenjiang_o1	Yingluo	Yingluo_o1	-0.000272898	0.000866921	-0.31479	23422
Lijin_o1	Zhenjiang_o1	Yingluo	Yingluo_o2	0.000954074	0.00123979	0.769544	18455
Lijin_o1	Zhenjiang_o1	Yingluo	Zhenjiang	-0.000105743	0.000373924	-0.282792	25570
Lijin_o1	Zhenjiang_o1	Yingluo_o1	Lijin	0.000242663	0.000900634	0.269435	23422
Lijin_o1	Zhenjiang_o1	Yingluo_o1	PajuSeoul	-0.000445734	0.000946372	-0.470993	23311
Lijin_o1	Zhenjiang_o1	Yingluo_o1	Seocheon	0.00165319	0.00104341	1.58442	23330
Lijin_o1	Zhenjiang_o1	Yingluo_o1	Wenzhou	0.00237859	0.00100064	2.37707	23422
Lijin_o1	Zhenjiang_o1	Yingluo_o1	Yingluo	0.000272898	0.000866921	0.31479	23422
Lijin_o1	Zhenjiang_o1	Yingluo_o1	Yingluo_o2	0.00106292	0.00151958	0.699478	17060
Lijin_o1	Zhenjiang_o1	Yingluo_o1	Zhenjiang	0.000269095	0.000944956	0.28477	23422
Lijin_o1	Zhenjiang_o1	Yingluo_o2	Lijin	-0.000635833	0.0012419	-0.511984	18455
Lijin_o1	Zhenjiang_o1	Yingluo_o2	PajuSeoul	-0.00150406	0.00127015	-1.18416	18337
Lijin_o1	Zhenjiang_o1	Yingluo_o2	Seocheon	0.000556736	0.00132253	0.420962	18358
Lijin_o1	Zhenjiang_o1	Yingluo_o2	Wenzhou	0.00133696	0.00117248	1.14029	18455
Lijin_o1	Zhenjiang_o1	Yingluo_o2	Yingluo	-0.000954074	0.00123979	-0.769544	18455
Lijin_o1	Zhenjiang_o1	Yingluo_o2	Yingluo_o1	-0.00106292	0.00151958	-0.699478	17060
Lijin_o1	Zhenjiang_o1	Yingluo_o2	Zhenjiang	-0.000540269	0.00122265	-0.441885	18455
Lijin_o1	Zhenjiang_o1	Zhenjiang	Lijin	3.72286e-05	0.000326927	0.113874	25570
Lijin_o1	Zhenjiang_o1	Zhenjiang	PajuSeoul	-0.000706404	0.000537074	-1.31528	25441
Lijin_o1	Zhenjiang_o1	Zhenjiang	Seocheon	0.00137659	0.000612171	2.2487	25463
Lijin_o1	Zhenjiang_o1	Zhenjiang	Wenzhou	0.0019588	0.000530586	3.69177	25570
Lijin_o1	Zhenjiang_o1	Zhenjiang	Yingluo	0.000105743	0.000373924	0.282792	25570
Lijin_o1	Zhenjiang_o1	Zhenjiang	Yingluo_o1	-0.000269095	0.000944956	-0.28477	23422
Lijin_o1	Zhenjiang_o1	Zhenjiang	Yingluo_o2	0.000540269	0.00122265	0.441885	18455
PajuSeoul	Lijin	Lijin_o1	Seocheon	-0.00124918	0.000525069	-2.37907	25396
PajuSeoul	Lijin	Lijin_o1	Wenzhou	-0.000326334	0.00047674	-0.68451	25484
PajuSeoul	Lijin	Lijin_o1	Yingluo	0.000293183	0.00046625	0.628812	25484
PajuSeoul	Lijin	Lijin_o1	Yingluo_o1	-0.000654389	0.000645652	-1.01353	23351
PajuSeoul	Lijin	Lijin_o1	Yingluo_o2	0.000680488	0.000760079	0.895286	18370
PajuSeoul	Lijin	Lijin_o1	Zhenjiang	0.000451372	0.000468482	0.963478	25484
PajuSeoul	Lijin	Lijin_o1	Zhenjiang_o1	0.000744846	0.000515014	1.44626	25441
PajuSeoul	Lijin	Seocheon	Lijin_o1	0.00124918	0.000525069	2.37907	25396
PajuSeoul	Lijin	Seocheon	Wenzhou	0.00108551	0.000154401	7.03047	51884
PajuSeoul	Lijin	Seocheon	Yingluo	0.0017858	0.000171731	10.3988	51884
PajuSeoul	Lijin	Seocheon	Yingluo_o1	0.000490282	0.000311355	1.57467	47520
PajuSeoul	Lijin	Seocheon	Yingluo_o2	0.00209653	0.000443491	4.72733	36566
PajuSeoul	Lijin	Seocheon	Zhenjiang	0.00190914	0.000201241	9.4868	51884
PajuSeoul	Lijin	Seocheon	Zhenjiang_o1	0.00211346	0.000247211	8.54919	51733
PajuSeoul	Lijin	Wenzhou	Lijin_o1	0.000326334	0.00047674	0.68451	25484
PajuSeoul	Lijin	Wenzhou	Seocheon	-0.00108551	0.000154401	-7.03047	51884
PajuSeoul	Lijin	Wenzhou	Yingluo	0.000699317	0.000135293	5.16892	52013
PajuSeoul	Lijin	Wenzhou	Yingluo_o1	-0.000518095	0.000296198	-1.74915	47636
PajuSeoul	Lijin	Wenzhou	Yingluo_o2	0.000979699	0.000386844	2.53254	36678
PajuSeoul	Lijin	Wenzhou	Zhenjiang	0.000822979	0.000132649	6.20417	52013
PajuSeoul	Lijin	Wenzhou	Zhenjiang_o1	0.00102412	0.000217886	4.70027	51862
PajuSeoul	Lijin	Yingluo	Lijin_o1	-0.000293183	0.00046625	-0.628812	25484
PajuSeoul	Lijin	Yingluo	Seocheon	-0.0017858	0.000171731	-10.3988	51884
PajuSeoul	Lijin	Yingluo	Wenzhou	-0.000699317	0.000135293	-5.16892	52013
PajuSeoul	Lijin	Yingluo	Yingluo_o1	-0.00118271	0.000295447	-4.00311	47636
PajuSeoul	Lijin	Yingluo	Yingluo_o2	0.000353044	0.000345674	1.02132	36678
PajuSeoul	Lijin	Yingluo	Zhenjiang	0.000123663	0.000130274	0.949253	52013
PajuSeoul	Lijin	Yingluo	Zhenjiang_o1	0.000318869	0.000184951	1.72407	51862
PajuSeoul	Lijin	Yingluo_o1	Lijin_o1	0.000654389	0.000645652	1.01353	23351
PajuSeoul	Lijin	Yingluo_o1	Seocheon	-0.000490282	0.000311355	-1.57467	47520
PajuSeoul	Lijin	Yingluo_o1	Wenzhou	0.000518095	0.000296198	1.74915	47636
PajuSeoul	Lijin	Yingluo_o1	Yingluo	0.00118271	0.000295447	4.00311	47636
PajuSeoul	Lijin	Yingluo_o1	Yingluo_o2	0.00165315	0.000489754	3.37546	33834
PajuSeoul	Lijin	Yingluo_o1	Zhenjiang	0.0013073	0.000294398	4.44057	47636
PajuSeoul	Lijin	Yingluo_o1	Zhenjiang_o1	0.00152228	0.000340238	4.47415	47506
PajuSeoul	Lijin	Yingluo_o2	Lijin_o1	-0.000680488	0.000760079	-0.895286	18370
PajuSeoul	Lijin	Yingluo_o2	Seocheon	-0.00209653	0.000443491	-4.72733	36566
PajuSeoul	Lijin	Yingluo_o2	Wenzhou	-0.000979699	0.000386844	-2.53254	36678
PajuSeoul	Lijin	Yingluo_o2	Yingluo	-0.000353044	0.000345674	-1.02132	36678
PajuSeoul	Lijin	Yingluo_o2	Yingluo_o1	-0.00165315	0.000489754	-3.37546	33834
PajuSeoul	Lijin	Yingluo_o2	Zhenjiang	-0.00015827	0.000353528	-0.447688	36678
PajuSeoul	Lijin	Yingluo_o2	Zhenjiang_o1	0.000183837	0.0003896	0.47186	36586
PajuSeoul	Lijin	Zhenjiang	Lijin_o1	-0.000451372	0.000468482	-0.963478	25484
PajuSeoul	Lijin	Zhenjiang	Seocheon	-0.00190914	0.000201241	-9.4868	51884
PajuSeoul	Lijin	Zhenjiang	Wenzhou	-0.000822979	0.000132649	-6.20417	52013
PajuSeoul	Lijin	Zhenjiang	Yingluo	-0.000123663	0.000130274	-0.949253	52013
PajuSeoul	Lijin	Zhenjiang	Yingluo_o1	-0.0013073	0.000294398	-4.44057	47636
PajuSeoul	Lijin	Zhenjiang	Yingluo_o2	0.00015827	0.000353528	0.447688	36678
PajuSeoul	Lijin	Zhenjiang	Zhenjiang_o1	0.00019466	0.000205853	0.945625	51862
PajuSeoul	Lijin	Zhenjiang_o1	Lijin_o1	-0.000744846	0.000515014	-1.44626	25441
PajuSeoul	Lijin	Zhenjiang_o1	Seocheon	-0.00211346	0.000247211	-8.54919	51733
PajuSeoul	Lijin	Zhenjiang_o1	Wenzhou	-0.00102412	0.000217886	-4.70027	51862
PajuSeoul	Lijin	Zhenjiang_o1	Yingluo	-0.000318869	0.000184951	-1.72407	51862
PajuSeoul	Lijin	Zhenjiang_o1	Yingluo_o1	-0.00152228	0.000340238	-4.47415	47506
PajuSeoul	Lijin	Zhenjiang_o1	Yingluo_o2	-0.000183837	0.0003896	-0.47186	36586
PajuSeoul	Lijin	Zhenjiang_o1	Zhenjiang	-0.00019466	0.000205853	-0.945625	51862
PajuSeoul	Lijin_o1	Lijin	Seocheon	-0.00173497	0.000630165	-2.7532	25396
PajuSeoul	Lijin_o1	Lijin	Wenzhou	0.000856478	0.000776718	1.10269	25484
PajuSeoul	Lijin_o1	Lijin	Yingluo	-0.000364969	0.000334044	-1.09258	25484
PajuSeoul	Lijin_o1	Lijin	Yingluo_o1	-0.00100205	0.000914406	-1.09584	23351
PajuSeoul	Lijin_o1	Lijin	Yingluo_o2	0.00275042	0.00155257	1.77153	18370
PajuSeoul	Lijin_o1	Lijin	Zhenjiang	-0.000198693	0.00030994	-0.64107	25484
PajuSeoul	Lijin_o1	Lijin	Zhenjiang_o1	0.00407144	0.00132879	3.06401	25441
PajuSeoul	Lijin_o1	Seocheon	Lijin	0.00173497	0.000630165	2.7532	25396
PajuSeoul	Lijin_o1	Seocheon	Wenzhou	0.00253894	0.000612453	4.14552	25396
PajuSeoul	Lijin_o1	Seocheon	Yingluo	0.00138396	0.000583128	2.37335	25396
PajuSeoul	Lijin_o1	Seocheon	Yingluo_o1	0.000597078	0.00106985	0.558094	23275
PajuSeoul	Lijin_o1	Seocheon	Yingluo_o2	0.00459142	0.00147017	3.12306	18290
PajuSeoul	Lijin_o1	Seocheon	Zhenjiang	0.00153047	0.000633019	2.41773	25396
PajuSeoul	Lijin_o1	Seocheon	Zhenjiang_o1	0.00573667	0.00113124	5.07114	25353
PajuSeoul	Lijin_o1	Wenzhou	Lijin	-0.000856478	0.000776718	-1.10269	25484
PajuSeoul	Lijin_o1	Wenzhou	Seocheon	-0.00253894	0.000612453	-4.14552	25396
PajuSeoul	Lijin_o1	Wenzhou	Yingluo	-0.00122145	0.000753462	-1.62111	25484
PajuSeoul	Lijin_o1	Wenzhou	Yingluo_o1	-0.00173685	0.00108845	-1.59571	23351
PajuSeoul	Lijin_o1	Wenzhou	Yingluo_o2	0.00178272	0.0012842	1.3882	18370
PajuSeoul	Lijin_o1	Wenzhou	Zhenjiang	-0.00105517	0.000772971	-1.36508	25484
PajuSeoul	Lijin_o1	Wenzhou	Zhenjiang_o1	0.00321995	0.000819898	3.92726	25441
PajuSeoul	Lijin_o1	Yingluo	Lijin	0.000364969	0.000334044	1.09258	25484
PajuSeoul	Lijin_o1	Yingluo	Seocheon	-0.00138396	0.000583128	-2.37335	25396
PajuSeoul	Lijin_o1	Yingluo	Wenzhou	0.00122145	0.000753462	1.62111	25484
PajuSeoul	Lijin_o1	Yingluo	Yingluo_o1	-0.000635866	0.000877018	-0.725032	23351
PajuSeoul	Lijin_o1	Yingluo	Yingluo_o2	0.0028868	0.00154165	1.87254	18370
PajuSeoul	Lijin_o1	Yingluo	Zhenjiang	0.000166276	0.000350722	0.474095	25484
PajuSeoul	Lijin_o1	Yingluo	Zhenjiang_o1	0.00443991	0.00131685	3.37162	25441
PajuSeoul	Lijin_o1	Yingluo_o1	Lijin	0.00100205	0.000914406	1.09584	23351
PajuSeoul	Lijin_o1	Yingluo_o1	Seocheon	-0.000597078	0.00106985	-0.558094	23275
PajuSeoul	Lijin_o1	Yingluo_o1	Wenzhou	0.00173685	0.00108845	1.59571	23351
PajuSeoul	Lijin_o1	Yingluo_o1	Yingluo	0.000635866	0.000877018	0.725032	23351
PajuSeoul	Lijin_o1	Yingluo_o1	Yingluo_o2	0.00411075	0.00183027	2.24598	16990
PajuSeoul	Lijin_o1	Yingluo_o1	Zhenjiang	0.000742933	0.000921043	0.806622	23351
PajuSeoul	Lijin_o1	Yingluo_o1	Zhenjiang_o1	0.00497104	0.00149479	3.32558	23311
PajuSeoul	Lijin_o1	Yingluo_o2	Lijin	-0.00275042	0.00155257	-1.77153	18370
PajuSeoul	Lijin_o1	Yingluo_o2	Seocheon	-0.00459142	0.00147017	-3.12306	18290
PajuSeoul	Lijin_o1	Yingluo_o2	Wenzhou	-0.00178272	0.0012842	-1.3882	18370
PajuSeoul	Lijin_o1	Yingluo_o2	Yingluo	-0.0028868	0.00154165	-1.87254	18370
PajuSeoul	Lijin_o1	Yingluo_o2	Yingluo_o1	-0.00411075	0.00183027	-2.24598	16990
PajuSeoul	Lijin_o1	Yingluo_o2	Zhenjiang	-0.00312487	0.00154042	-2.02858	18370
PajuSeoul	Lijin_o1	Yingluo_o2	Zhenjiang_o1	0.00173285	0.00141374	1.22572	18337
PajuSeoul	Lijin_o1	Zhenjiang	Lijin	0.000198693	0.00030994	0.64107	25484
PajuSeoul	Lijin_o1	Zhenjiang	Seocheon	-0.00153047	0.000633019	-2.41773	25396
PajuSeoul	Lijin_o1	Zhenjiang	Wenzhou	0.00105517	0.000772971	1.36508	25484
PajuSeoul	Lijin_o1	Zhenjiang	Yingluo	-0.000166276	0.000350722	-0.474095	25484
PajuSeoul	Lijin_o1	Zhenjiang	Yingluo_o1	-0.000742933	0.000921043	-0.806622	23351
PajuSeoul	Lijin_o1	Zhenjiang	Yingluo_o2	0.00312487	0.00154042	2.02858	18370
PajuSeoul	Lijin_o1	Zhenjiang	Zhenjiang_o1	0.00426755	0.00135112	3.15852	25441
PajuSeoul	Lijin_o1	Zhenjiang_o1	Lijin	-0.00407144	0.00132879	-3.06401	25441
PajuSeoul	Lijin_o1	Zhenjiang_o1	Seocheon	-0.00573667	0.00113124	-5.07114	25353
PajuSeoul	Lijin_o1	Zhenjiang_o1	Wenzhou	-0.00321995	0.000819898	-3.92726	25441
PajuSeoul	Lijin_o1	Zhenjiang_o1	Yingluo	-0.00443991	0.00131685	-3.37162	25441
PajuSeoul	Lijin_o1	Zhenjiang_o1	Yingluo_o1	-0.00497104	0.00149479	-3.32558	23311
PajuSeoul	Lijin_o1	Zhenjiang_o1	Yingluo_o2	-0.00173285	0.00141374	-1.22572	18337
PajuSeoul	Lijin_o1	Zhenjiang_o1	Zhenjiang	-0.00426755	0.00135112	-3.15852	25441
PajuSeoul	Seocheon	Lijin	Lijin_o1	-0.000485796	0.000615706	-0.789005	25396
PajuSeoul	Seocheon	Lijin	Wenzhou	0.00417946	0.000457731	9.13081	51884
PajuSeoul	Seocheon	Lijin	Yingluo	0.000128089	0.000128671	0.995475	51884
PajuSeoul	Seocheon	Lijin	Yingluo_o1	-0.000176722	0.000387438	-0.45613	47520
PajuSeoul	Seocheon	Lijin	Yingluo_o2	0.000304952	0.000496514	0.614185	36566
PajuSeoul	Seocheon	Lijin	Zhenjiang	0.000287927	0.000135795	2.12031	51884
PajuSeoul	Seocheon	Lijin	Zhenjiang_o1	0.00174228	0.000446631	3.90095	51733
PajuSeoul	Seocheon	Lijin_o1	Lijin	0.000485796	0.000615706	0.789005	25396
PajuSeoul	Seocheon	Lijin_o1	Wenzhou	0.00451651	0.000717535	6.29448	25396
PajuSeoul	Seocheon	Lijin_o1	Yingluo	0.000527955	0.000616924	0.855786	25396
PajuSeoul	Seocheon	Lijin_o1	Yingluo_o1	0.000275254	0.000858876	0.320482	23275
PajuSeoul	Seocheon	Lijin_o1	Yingluo_o2	0.000566794	0.000931725	0.608328	18290
PajuSeoul	Seocheon	Lijin_o1	Zhenjiang	0.000722071	0.000640951	1.12656	25396
PajuSeoul	Seocheon	Lijin_o1	Zhenjiang_o1	0.00208112	0.000663484	3.13666	25353
PajuSeoul	Seocheon	Wenzhou	Lijin	-0.00417946	0.000457731	-9.13081	51884
PajuSeoul	Seocheon	Wenzhou	Lijin_o1	-0.00451651	0.000717535	-6.29448	25396
PajuSeoul	Seocheon	Wenzhou	Yingluo	-0.00405137	0.000432579	-9.36561	51884
PajuSeoul	Seocheon	Wenzhou	Yingluo_o1	-0.00441028	0.000585116	-7.53744	47520
PajuSeoul	Seocheon	Wenzhou	Yingluo_o2	-0.0038968	0.000579057	-6.72955	36566
PajuSeoul	Seocheon	Wenzhou	Zhenjiang	-0.00389153	0.000399792	-9.7339	51884
PajuSeoul	Seocheon	Wenzhou	Zhenjiang_o1	-0.00243482	0.000340891	-7.14252	51733
PajuSeoul	Seocheon	Yingluo	Lijin	-0.000128089	0.000128671	-0.995475	51884
PajuSeoul	Seocheon	Yingluo	Lijin_o1	-0.000527955	0.000616924	-0.855786	25396
PajuSeoul	Seocheon	Yingluo	Wenzhou	0.00405137	0.000432579	9.36561	51884
PajuSeoul	Seocheon	Yingluo	Yingluo_o1	-0.000256827	0.000390308	-0.658013	47520
PajuSeoul	Seocheon	Yingluo	Yingluo_o2	0.000143182	0.000479496	0.29861	36566
PajuSeoul	Seocheon	Yingluo	Zhenjiang	0.000159838	0.000151276	1.0566	51884
PajuSeoul	Seocheon	Yingluo	Zhenjiang_o1	0.00160989	0.000427309	3.7675	51733
PajuSeoul	Seocheon	Yingluo_o1	Lijin	0.000176722	0.000387438	0.45613	47520
PajuSeoul	Seocheon	Yingluo_o1	Lijin_o1	-0.000275254	0.000858876	-0.320482	23275
PajuSeoul	Seocheon	Yingluo_o1	Wenzhou	0.00441028	0.000585116	7.53744	47520
PajuSeoul	Seocheon	Yingluo_o1	Yingluo	0.000256827	0.000390308	0.658013	47520
PajuSeoul	Seocheon	Yingluo_o1	Yingluo_o2	0.000567995	0.000617952	0.919157	33735
PajuSeoul	Seocheon	Yingluo_o1	Zhenjiang	0.00041668	0.0003936	1.05864	47520
PajuSeoul	Seocheon	Yingluo_o1	Zhenjiang_o1	0.00186384	0.000586303	3.17897	47390
PajuSeoul	Seocheon	Yingluo_o2	Lijin	-0.000304952	0.000496514	-0.614185	36566
PajuSeoul	Seocheon	Yingluo_o2	Lijin_o1	-0.000566794	0.000931725	-0.608328	18290
PajuSeoul	Seocheon	Yingluo_o2	Wenzhou	0.0038968	0.000579057	6.72955	36566
PajuSeoul	Seocheon	Yingluo_o2	Yingluo	-0.000143182	0.000479496	-0.29861	36566
PajuSeoul	Seocheon	Yingluo_o2	Yingluo_o1	-0.000567995	0.000617952	-0.919157	33735
PajuSeoul	Seocheon	Yingluo_o2	Zhenjiang	-7.28753e-05	0.000480058	-0.151805	36566
PajuSeoul	Seocheon	Yingluo_o2	Zhenjiang_o1	0.00146955	0.000545904	2.69195	36474
PajuSeoul	Seocheon	Zhenjiang	Lijin	-0.000287927	0.000135795	-2.12031	51884
PajuSeoul	Seocheon	Zhenjiang	Lijin_o1	-0.000722071	0.000640951	-1.12656	25396
PajuSeoul	Seocheon	Zhenjiang	Wenzhou	0.00389153	0.000399792	9.7339	51884
PajuSeoul	Seocheon	Zhenjiang	Yingluo	-0.000159838	0.000151276	-1.0566	51884
PajuSeoul	Seocheon	Zhenjiang	Yingluo_o1	-0.00041668	0.0003936	-1.05864	47520
PajuSeoul	Seocheon	Zhenjiang	Yingluo_o2	7.28753e-05	0.000480058	0.151805	36566
PajuSeoul	Seocheon	Zhenjiang	Zhenjiang_o1	0.00145399	0.000421635	3.44846	51733
PajuSeoul	Seocheon	Zhenjiang_o1	Lijin	-0.00174228	0.000446631	-3.90095	51733
PajuSeoul	Seocheon	Zhenjiang_o1	Lijin_o1	-0.00208112	0.000663484	-3.13666	25353
PajuSeoul	Seocheon	Zhenjiang_o1	Wenzhou	0.00243482	0.000340891	7.14252	51733
PajuSeoul	Seocheon	Zhenjiang_o1	Yingluo	-0.00160989	0.000427309	-3.7675	51733
PajuSeoul	Seocheon	Zhenjiang_o1	Yingluo_o1	-0.00186384	0.000586303	-3.17897	47390
PajuSeoul	Seocheon	Zhenjiang_o1	Yingluo_o2	-0.00146955	0.000545904	-2.69195	36474
PajuSeoul	Seocheon	Zhenjiang_o1	Zhenjiang	-0.00145399	0.000421635	-3.44846	51733
PajuSeoul	Wenzhou	Lijin	Lijin_o1	0.00118281	0.000817534	1.4468	25484
PajuSeoul	Wenzhou	Lijin	Seocheon	0.00309395	0.000447407	6.91529	51884
PajuSeoul	Wenzhou	Lijin	Yingluo	6.81144e-05	0.0001294	0.526386	52013
PajuSeoul	Wenzhou	Lijin	Yingluo_o1	-0.000612969	0.000330899	-1.85243	47636
PajuSeoul	Wenzhou	Lijin	Yingluo_o2	0.0023747	0.000811197	2.9274	36678
PajuSeoul	Wenzhou	Lijin	Zhenjiang	0.000503835	0.000122589	4.10996	52013
PajuSeoul	Wenzhou	Lijin	Zhenjiang_o1	0.00385735	0.000922572	4.18108	51862
PajuSeoul	Wenzhou	Lijin_o1	Lijin	-0.00118281	0.000817534	-1.4468	25484
PajuSeoul	Wenzhou	Lijin_o1	Seocheon	0.00197757	0.000849336	2.32837	25396
PajuSeoul	Wenzhou	Lijin_o1	Yingluo	-0.0011451	0.000819373	-1.39753	25484
PajuSeoul	Wenzhou	Lijin_o1	Yingluo_o1	-0.00154224	0.000927017	-1.66365	23351
PajuSeoul	Wenzhou	Lijin_o1	Yingluo_o2	0.00107672	0.000820613	1.31209	18370
PajuSeoul	Wenzhou	Lijin_o1	Zhenjiang	-0.000642359	0.000813101	-0.790011	25484
PajuSeoul	Wenzhou	Lijin_o1	Zhenjiang_o1	0.00268636	0.000643682	4.17343	25441
PajuSeoul	Wenzhou	Seocheon	Lijin	-0.00309395	0.000447407	-6.91529	51884
PajuSeoul	Wenzhou	Seocheon	Lijin_o1	-0.00197757	0.000849336	-2.32837	25396
PajuSeoul	Wenzhou	Seocheon	Yingluo	-0.0030161	0.000438494	-6.87831	51884
PajuSeoul	Wenzhou	Seocheon	Yingluo_o1	-0.0038366	0.000549554	-6.98129	47520
PajuSeoul	Wenzhou	Seocheon	Yingluo_o2	-0.000708043	0.000817859	-0.865728	36566
PajuSeoul	Wenzhou	Seocheon	Zhenjiang	-0.00258317	0.000425453	-6.07157	51884
PajuSeoul	Wenzhou	Seocheon	Zhenjiang_o1	0.000774181	0.000842632	0.918766	51733
PajuSeoul	Wenzhou	Yingluo	Lijin	-6.81144e-05	0.0001294	-0.526386	52013
PajuSeoul	Wenzhou	Yingluo	Lijin_o1	0.0011451	0.000819373	1.39753	25484
PajuSeoul	Wenzhou	Yingluo	Seocheon	0.0030161	0.000438494	6.87831	51884
PajuSeoul	Wenzhou	Yingluo	Yingluo_o1	-0.000636495	0.000320201	-1.9878	47636
PajuSeoul	Wenzhou	Yingluo	Yingluo_o2	0.00229875	0.000811282	2.83348	36678
PajuSeoul	Wenzhou	Yingluo	Zhenjiang	0.000435721	0.000157651	2.76383	52013
PajuSeoul	Wenzhou	Yingluo	Zhenjiang_o1	0.00378731	0.000916423	4.13271	51862
PajuSeoul	Wenzhou	Yingluo_o1	Lijin	0.000612969	0.000330899	1.85243	47636
PajuSeoul	Wenzhou	Yingluo_o1	Lijin_o1	0.00154224	0.000927017	1.66365	23351
PajuSeoul	Wenzhou	Yingluo_o1	Seocheon	0.0038366	0.000549554	6.98129	47520
PajuSeoul	Wenzhou	Yingluo_o1	Yingluo	0.000636495	0.000320201	1.9878	47636
PajuSeoul	Wenzhou	Yingluo_o1	Yingluo_o2	0.00306937	0.000904292	3.39423	33834
PajuSeoul	Wenzhou	Yingluo_o1	Zhenjiang	0.00105877	0.00033941	3.11946	47636
PajuSeoul	Wenzhou	Yingluo_o1	Zhenjiang_o1	0.00454556	0.000978442	4.64572	47506
PajuSeoul	Wenzhou	Yingluo_o2	Lijin	-0.0023747	0.000811197	-2.9274	36678
PajuSeoul	Wenzhou	Yingluo_o2	Lijin_o1	-0.00107672	0.000820613	-1.31209	18370
PajuSeoul	Wenzhou	Yingluo_o2	Seocheon	0.000708043	0.000817859	0.865728	36566
PajuSeoul	Wenzhou	Yingluo_o2	Yingluo	-0.00229875	0.000811282	-2.83348	36678
PajuSeoul	Wenzhou	Yingluo_o2	Yingluo_o1	-0.00306937	0.000904292	-3.39423	33834
PajuSeoul	Wenzhou	Yingluo_o2	Zhenjiang	-0.00189796	0.000814526	-2.33014	36678
PajuSeoul	Wenzhou	Yingluo_o2	Zhenjiang_o1	0.0017167	0.00053704	3.1966	36586
PajuSeoul	Wenzhou	Zhenjiang	Lijin	-0.000503835	0.000122589	-4.10996	52013
PajuSeoul	Wenzhou	Zhenjiang	Lijin_o1	0.000642359	0.000813101	0.790011	25484
PajuSeoul	Wenzhou	Zhenjiang	Seocheon	0.00258317	0.000425453	6.07157	51884
PajuSeoul	Wenzhou	Zhenjiang	Yingluo	-0.000435721	0.000157651	-2.76383	52013
PajuSeoul	Wenzhou	Zhenjiang	Yingluo_o1	-0.00105877	0.00033941	-3.11946	47636
PajuSeoul	Wenzhou	Zhenjiang	Yingluo_o2	0.00189796	0.000814526	2.33014	36678
PajuSeoul	Wenzhou	Zhenjiang	Zhenjiang_o1	0.00335304	0.000918682	3.64984	51862
PajuSeoul	Wenzhou	Zhenjiang_o1	Lijin	-0.00385735	0.000922572	-4.18108	51862
PajuSeoul	Wenzhou	Zhenjiang_o1	Lijin_o1	-0.00268636	0.000643682	-4.17343	25441
PajuSeoul	Wenzhou	Zhenjiang_o1	Seocheon	-0.000774181	0.000842632	-0.918766	51733
PajuSeoul	Wenzhou	Zhenjiang_o1	Yingluo	-0.00378731	0.000916423	-4.13271	51862
PajuSeoul	Wenzhou	Zhenjiang_o1	Yingluo_o1	-0.00454556	0.000978442	-4.64572	47506
PajuSeoul	Wenzhou	Zhenjiang_o1	Yingluo_o2	-0.0017167	0.00053704	-3.1966	36586
PajuSeoul	Wenzhou	Zhenjiang_o1	Zhenjiang	-0.00335304	0.000918682	-3.64984	51862
PajuSeoul	Yingluo	Lijin	Lijin_o1	-0.000658152	0.0004166	-1.57982	25484
PajuSeoul	Yingluo	Lijin	Seocheon	-0.00165771	0.000185239	-8.94905	51884
PajuSeoul	Yingluo	Lijin	Wenzhou	-0.000631202	0.000128629	-4.90717	52013
PajuSeoul	Yingluo	Lijin	Yingluo_o1	-0.00144453	0.000320158	-4.51193	47636
PajuSeoul	Yingluo	Lijin	Yingluo_o2	0.000119058	0.000375523	0.317046	36678
PajuSeoul	Yingluo	Lijin	Zhenjiang	-9.93375e-05	0.000106719	-0.930836	52013
PajuSeoul	Yingluo	Lijin	Zhenjiang_o1	0.000273262	0.000206714	1.32193	51862
PajuSeoul	Yingluo	Lijin_o1	Lijin	0.000658152	0.0004166	1.57982	25484
PajuSeoul	Yingluo	Lijin_o1	Seocheon	-0.00085601	0.000480439	-1.78172	25396
PajuSeoul	Yingluo	Lijin_o1	Wenzhou	7.635e-05	0.000429365	0.177821	25484
PajuSeoul	Yingluo	Lijin_o1	Yingluo_o1	-0.000364064	0.000608527	-0.59827	23351
PajuSeoul	Yingluo	Lijin_o1	Yingluo_o2	0.000391099	0.000740677	0.528029	18370
PajuSeoul	Yingluo	Lijin_o1	Zhenjiang	0.000497211	0.000433689	1.14647	25484
PajuSeoul	Yingluo	Lijin_o1	Zhenjiang_o1	0.00078754	0.000480937	1.63751	25441
PajuSeoul	Yingluo	Seocheon	Lijin	0.00165771	0.000185239	8.94905	51884
PajuSeoul	Yingluo	Seocheon	Lijin_o1	0.00085601	0.000480439	1.78172	25396
PajuSeoul	Yingluo	Seocheon	Wenzhou	0.00103527	0.000147085	7.03857	51884
PajuSeoul	Yingluo	Seocheon	Yingluo_o1	0.000162326	0.000352065	0.461067	47520
PajuSeoul	Yingluo	Seocheon	Yingluo_o2	0.00170888	0.000450028	3.79727	36566
PajuSeoul	Yingluo	Seocheon	Zhenjiang	0.00156794	0.000188625	8.3125	51884
PajuSeoul	Yingluo	Seocheon	Zhenjiang_o1	0.00194245	0.000237968	8.16267	51733
PajuSeoul	Yingluo	Wenzhou	Lijin	0.000631202	0.000128629	4.90717	52013
PajuSeoul	Yingluo	Wenzhou	Lijin_o1	-7.635e-05	0.000429365	-0.177821	25484
PajuSeoul	Yingluo	Wenzhou	Seocheon	-0.00103527	0.000147085	-7.03857	51884
PajuSeoul	Yingluo	Wenzhou	Yingluo_o1	-0.000803445	0.000312382	-2.572	47636
PajuSeoul	Yingluo	Wenzhou	Yingluo_o2	0.000669767	0.000397972	1.68295	36678
PajuSeoul	Yingluo	Wenzhou	Zhenjiang	0.000531865	0.000129991	4.09154	52013
PajuSeoul	Yingluo	Wenzhou	Zhenjiang_o1	0.00090848	0.000199967	4.54315	51862
PajuSeoul	Yingluo	Yingluo_o1	Lijin	0.00144453	0.000320158	4.51193	47636
PajuSeoul	Yingluo	Yingluo_o1	Lijin_o1	0.000364064	0.000608527	0.59827	23351
PajuSeoul	Yingluo	Yingluo_o1	Seocheon	-0.000162326	0.000352065	-0.461067	47520
PajuSeoul	Yingluo	Yingluo_o1	Wenzhou	0.000803445	0.000312382	2.572	47636
PajuSeoul	Yingluo	Yingluo_o1	Yingluo_o2	0.0016157	0.000527669	3.06196	33834
PajuSeoul	Yingluo	Yingluo_o1	Zhenjiang	0.00128036	0.000309028	4.14318	47636
PajuSeoul	Yingluo	Yingluo_o1	Zhenjiang_o1	0.00168729	0.000357714	4.71687	47506
PajuSeoul	Yingluo	Yingluo_o2	Lijin	-0.000119058	0.000375523	-0.317046	36678
PajuSeoul	Yingluo	Yingluo_o2	Lijin_o1	-0.000391099	0.000740677	-0.528029	18370
PajuSeoul	Yingluo	Yingluo_o2	Seocheon	-0.00170888	0.000450028	-3.79727	36566
PajuSeoul	Yingluo	Yingluo_o2	Wenzhou	-0.000669767	0.000397972	-1.68295	36678
PajuSeoul	Yingluo	Yingluo_o2	Yingluo_o1	-0.0016157	0.000527669	-3.06196	33834
PajuSeoul	Yingluo	Yingluo_o2	Zhenjiang	-0.00017352	0.000367902	-0.471648	36678
PajuSeoul	Yingluo	Yingluo_o2	Zhenjiang_o1	0.000348423	0.000409935	0.849948	36586
PajuSeoul	Yingluo	Zhenjiang	Lijin	9.93375e-05	0.000106719	0.930836	52013
PajuSeoul	Yingluo	Zhenjiang	Lijin_o1	-0.000497211	0.000433689	-1.14647	25484
PajuSeoul	Yingluo	Zhenjiang	Seocheon	-0.00156794	0.000188625	-8.3125	51884
PajuSeoul	Yingluo	Zhenjiang	Wenzhou	-0.000531865	0.000129991	-4.09154	52013
PajuSeoul	Yingluo	Zhenjiang	Yingluo_o1	-0.00128036	0.000309028	-4.14318	47636
PajuSeoul	Yingluo	Zhenjiang	Yingluo_o2	0.00017352	0.000367902	0.471648	36678
PajuSeoul	Yingluo	Zhenjiang	Zhenjiang_o1	0.00037412	0.000200586	1.86513	51862
PajuSeoul	Yingluo	Zhenjiang_o1	Lijin	-0.000273262	0.000206714	-1.32193	51862
PajuSeoul	Yingluo	Zhenjiang_o1	Lijin_o1	-0.00078754	0.000480937	-1.63751	25441
PajuSeoul	Yingluo	Zhenjiang_o1	Seocheon	-0.00194245	0.000237968	-8.16267	51733
PajuSeoul	Yingluo	Zhenjiang_o1	Wenzhou	-0.00090848	0.000199967	-4.54315	51862
PajuSeoul	Yingluo	Zhenjiang_o1	Yingluo_o1	-0.00168729	0.000357714	-4.71687	47506
PajuSeoul	Yingluo	Zhenjiang_o1	Yingluo_o2	-0.000348423	0.000409935	-0.849948	36586
PajuSeoul	Yingluo	Zhenjiang_o1	Zhenjiang	-0.00037412	0.000200586	-1.86513	51862
PajuSeoul	Yingluo_o1	Lijin	Lijin_o1	-0.000347657	0.000868806	-0.400156	23351
PajuSeoul	Yingluo_o1	Lijin	Seocheon	-0.000667005	0.000345974	-1.92791	47520
PajuSeoul	Yingluo_o1	Lijin	Wenzhou	-9.48732e-05	0.000255313	-0.371595	47636
PajuSeoul	Yingluo_o1	Lijin	Yingluo	-0.000261823	0.000199574	-1.31191	47636
PajuSeoul	Yingluo_o1	Lijin	Yingluo_o2	8.58905e-05	0.000726271	0.118262	33834
PajuSeoul	Yingluo_o1	Lijin	Zhenjiang	3.96788e-05	0.000195707	0.202747	47636
PajuSeoul	Yingluo_o1	Lijin	Zhenjiang_o1	0.000435982	0.000407047	1.07109	47506
PajuSeoul	Yingluo_o1	Lijin_o1	Lijin	0.000347657	0.000868806	0.400156	23351
PajuSeoul	Yingluo_o1	Lijin_o1	Seocheon	-0.000321824	0.000975241	-0.329994	23275
PajuSeoul	Yingluo_o1	Lijin_o1	Wenzhou	0.00019461	0.000855257	0.227546	23351
PajuSeoul	Yingluo_o1	Lijin_o1	Yingluo	0.000271802	0.00085438	0.318128	23351
PajuSeoul	Yingluo_o1	Lijin_o1	Yingluo_o2	0.00045559	0.00153064	0.297647	16990
PajuSeoul	Yingluo_o1	Lijin_o1	Zhenjiang	0.000344546	0.000870256	0.395914	23351
PajuSeoul	Yingluo_o1	Lijin_o1	Zhenjiang_o1	0.000445734	0.000946372	0.470993	23311
PajuSeoul	Yingluo_o1	Seocheon	Lijin	0.000667005	0.000345974	1.92791	47520
PajuSeoul	Yingluo_o1	Seocheon	Lijin_o1	0.000321824	0.000975241	0.329994	23275
PajuSeoul	Yingluo_o1	Seocheon	Wenzhou	0.00057368	0.000323924	1.77103	47520
PajuSeoul	Yingluo_o1	Seocheon	Yingluo	0.000419153	0.000369158	1.13543	47520
PajuSeoul	Yingluo_o1	Seocheon	Yingluo_o2	0.000948019	0.000836642	1.13312	33735
PajuSeoul	Yingluo_o1	Seocheon	Zhenjiang	0.000718796	0.000373137	1.92636	47520
PajuSeoul	Yingluo_o1	Seocheon	Zhenjiang_o1	0.00110445	0.000491608	2.2466	47390
PajuSeoul	Yingluo_o1	Wenzhou	Lijin	9.48732e-05	0.000255313	0.371595	47636
PajuSeoul	Yingluo_o1	Wenzhou	Lijin_o1	-0.00019461	0.000855257	-0.227546	23351
PajuSeoul	Yingluo_o1	Wenzhou	Seocheon	-0.00057368	0.000323924	-1.77103	47520
PajuSeoul	Yingluo_o1	Wenzhou	Yingluo	-0.00016695	0.00026444	-0.631334	47636
PajuSeoul	Yingluo_o1	Wenzhou	Yingluo_o2	8.69302e-05	0.000726811	0.119605	33834
PajuSeoul	Yingluo_o1	Wenzhou	Zhenjiang	0.000134552	0.000258551	0.520408	47636
PajuSeoul	Yingluo_o1	Wenzhou	Zhenjiang_o1	0.000527452	0.000417438	1.26355	47506
PajuSeoul	Yingluo_o1	Yingluo	Lijin	0.000261823	0.000199574	1.31191	47636
PajuSeoul	Yingluo_o1	Yingluo	Lijin_o1	-0.000271802	0.00085438	-0.318128	23351
PajuSeoul	Yingluo_o1	Yingluo	Seocheon	-0.000419153	0.000369158	-1.13543	47520
PajuSeoul	Yingluo_o1	Yingluo	Wenzhou	0.00016695	0.00026444	0.631334	47636
PajuSeoul	Yingluo_o1	Yingluo	Yingluo_o2	0.000343736	0.000739566	0.464781	33834
PajuSeoul	Yingluo_o1	Yingluo	Zhenjiang	0.000301502	0.000208165	1.44838	47636
PajuSeoul	Yingluo_o1	Yingluo	Zhenjiang_o1	0.000687718	0.000383977	1.79104	47506
PajuSeoul	Yingluo_o1	Yingluo_o2	Lijin	-8.58905e-05	0.000726271	-0.118262	33834
PajuSeoul	Yingluo_o1	Yingluo_o2	Lijin_o1	-0.00045559	0.00153064	-0.297647	16990
PajuSeoul	Yingluo_o1	Yingluo_o2	Seocheon	-0.000948019	0.000836642	-1.13312	33735
PajuSeoul	Yingluo_o1	Yingluo_o2	Wenzhou	-8.69302e-05	0.000726811	-0.119605	33834
PajuSeoul	Yingluo_o1	Yingluo_o2	Yingluo	-0.000343736	0.000739566	-0.464781	33834
PajuSeoul	Yingluo_o1	Yingluo_o2	Zhenjiang	3.95788e-05	0.000741431	0.0533816	33834
PajuSeoul	Yingluo_o1	Yingluo_o2	Zhenjiang_o1	6.11662e-05	0.000797481	0.0766992	33754
PajuSeoul	Yingluo_o1	Zhenjiang	Lijin	-3.96788e-05	0.000195707	-0.202747	47636
PajuSeoul	Yingluo_o1	Zhenjiang	Lijin_o1	-0.000344546	0.000870256	-0.395914	23351
PajuSeoul	Yingluo_o1	Zhenjiang	Seocheon	-0.000718796	0.000373137	-1.92636	47520
PajuSeoul	Yingluo_o1	Zhenjiang	Wenzhou	-0.000134552	0.000258551	-0.520408	47636
PajuSeoul	Yingluo_o1	Zhenjiang	Yingluo	-0.000301502	0.000208165	-1.44838	47636
PajuSeoul	Yingluo_o1	Zhenjiang	Yingluo_o2	-3.95788e-05	0.000741431	-0.0533816	33834
PajuSeoul	Yingluo_o1	Zhenjiang	Zhenjiang_o1	0.000395963	0.000396079	0.999706	47506
PajuSeoul	Yingluo_o1	Zhenjiang_o1	Lijin	-0.000435982	0.000407047	-1.07109	47506
PajuSeoul	Yingluo_o1	Zhenjiang_o1	Lijin_o1	-0.000445734	0.000946372	-0.470993	23311
PajuSeoul	Yingluo_o1	Zhenjiang_o1	Seocheon	-0.00110445	0.000491608	-2.2466	47390
PajuSeoul	Yingluo_o1	Zhenjiang_o1	Wenzhou	-0.000527452	0.000417438	-1.26355	47506
PajuSeoul	Yingluo_o1	Zhenjiang_o1	Yingluo	-0.000687718	0.000383977	-1.79104	47506
PajuSeoul	Yingluo_o1	Zhenjiang_o1	Yingluo_o2	-6.11662e-05	0.000797481	-0.0766992	33754
PajuSeoul	Yingluo_o1	Zhenjiang_o1	Zhenjiang	-0.000395963	0.000396079	-0.999706	47506
PajuSeoul	Yingluo_o2	Lijin	Lijin_o1	0.00206993	0.00150438	1.37593	18370
PajuSeoul	Yingluo_o2	Lijin	Seocheon	-0.00179158	0.000522103	-3.43146	36566
PajuSeoul	Yingluo_o2	Lijin	Wenzhou	0.001395	0.000802238	1.73889	36678
PajuSeoul	Yingluo_o2	Lijin	Yingluo	-0.000233986	0.000257948	-0.907104	36678
PajuSeoul	Yingluo_o2	Lijin	Yingluo_o1	-0.00156726	0.000774334	-2.02401	33834
PajuSeoul	Yingluo_o2	Lijin	Zhenjiang	0.00025959	0.000270763	0.958735	36678
PajuSeoul	Yingluo_o2	Lijin	Zhenjiang_o1	0.00431194	0.00134285	3.21104	36586
PajuSeoul	Yingluo_o2	Lijin_o1	Lijin	-0.00206993	0.00150438	-1.37593	18370
PajuSeoul	Yingluo_o2	Lijin_o1	Seocheon	-0.00402462	0.00136138	-2.95628	18290
PajuSeoul	Yingluo_o2	Lijin_o1	Wenzhou	-0.000706002	0.00113635	-0.621287	18370
PajuSeoul	Yingluo_o2	Lijin_o1	Yingluo	-0.0024957	0.00148624	-1.6792	18370
PajuSeoul	Yingluo_o2	Lijin_o1	Yingluo_o1	-0.00365516	0.00189122	-1.9327	16990
PajuSeoul	Yingluo_o2	Lijin_o1	Zhenjiang	-0.00208195	0.00151163	-1.37728	18370
PajuSeoul	Yingluo_o2	Lijin_o1	Zhenjiang_o1	0.00150406	0.00127015	1.18416	18337
PajuSeoul	Yingluo_o2	Seocheon	Lijin	0.00179158	0.000522103	3.43146	36566
PajuSeoul	Yingluo_o2	Seocheon	Lijin_o1	0.00402462	0.00136138	2.95628	18290
PajuSeoul	Yingluo_o2	Seocheon	Wenzhou	0.00318875	0.000594857	5.36054	36566
PajuSeoul	Yingluo_o2	Seocheon	Yingluo	0.00156569	0.000502237	3.11744	36566
PajuSeoul	Yingluo_o2	Seocheon	Yingluo_o1	0.000380024	0.000839817	0.452508	33735
PajuSeoul	Yingluo_o2	Seocheon	Zhenjiang	0.00205385	0.000520346	3.94708	36566
PajuSeoul	Yingluo_o2	Seocheon	Zhenjiang_o1	0.00608361	0.00114568	5.31006	36474
PajuSeoul	Yingluo_o2	Wenzhou	Lijin	-0.001395	0.000802238	-1.73889	36678
PajuSeoul	Yingluo_o2	Wenzhou	Lijin_o1	0.000706002	0.00113635	0.621287	18370
PajuSeoul	Yingluo_o2	Wenzhou	Seocheon	-0.00318875	0.000594857	-5.36054	36566
PajuSeoul	Yingluo_o2	Wenzhou	Yingluo	-0.00162899	0.000793962	-2.05172	36678
PajuSeoul	Yingluo_o2	Wenzhou	Yingluo_o1	-0.00298244	0.00107566	-2.77267	33834
PajuSeoul	Yingluo_o2	Wenzhou	Zhenjiang	-0.00113541	0.000796904	-1.42478	36678
PajuSeoul	Yingluo_o2	Wenzhou	Zhenjiang_o1	0.00294084	0.000737385	3.98821	36586
PajuSeoul	Yingluo_o2	Yingluo	Lijin	0.000233986	0.000257948	0.907104	36678
PajuSeoul	Yingluo_o2	Yingluo	Lijin_o1	0.0024957	0.00148624	1.6792	18370
PajuSeoul	Yingluo_o2	Yingluo	Seocheon	-0.00156569	0.000502237	-3.11744	36566
PajuSeoul	Yingluo_o2	Yingluo	Wenzhou	0.00162899	0.000793962	2.05172	36678
PajuSeoul	Yingluo_o2	Yingluo	Yingluo_o1	-0.00127196	0.000770229	-1.65141	33834
PajuSeoul	Yingluo_o2	Yingluo	Zhenjiang	0.000493576	0.000298358	1.65431	36678
PajuSeoul	Yingluo_o2	Yingluo	Zhenjiang_o1	0.00454967	0.00132006	3.44657	36586
PajuSeoul	Yingluo_o2	Yingluo_o1	Lijin	0.00156726	0.000774334	2.02401	33834
PajuSeoul	Yingluo_o2	Yingluo_o1	Lijin_o1	0.00365516	0.00189122	1.9327	16990
PajuSeoul	Yingluo_o2	Yingluo_o1	Seocheon	-0.000380024	0.000839817	-0.452508	33735
PajuSeoul	Yingluo_o2	Yingluo_o1	Wenzhou	0.00298244	0.00107566	2.77267	33834
PajuSeoul	Yingluo_o2	Yingluo_o1	Yingluo	0.00127196	0.000770229	1.65141	33834
PajuSeoul	Yingluo_o2	Yingluo_o1	Zhenjiang	0.00179256	0.000759758	2.35938	33834
PajuSeoul	Yingluo_o2	Yingluo_o1	Zhenjiang_o1	0.00578275	0.00150338	3.8465	33754
PajuSeoul	Yingluo_o2	Zhenjiang	Lijin	-0.00025959	0.000270763	-0.958735	36678
PajuSeoul	Yingluo_o2	Zhenjiang	Lijin_o1	0.00208195	0.00151163	1.37728	18370
PajuSeoul	Yingluo_o2	Zhenjiang	Seocheon	-0.00205385	0.000520346	-3.94708	36566
PajuSeoul	Yingluo_o2	Zhenjiang	Wenzhou	0.00113541	0.000796904	1.42478	36678
PajuSeoul	Yingluo_o2	Zhenjiang	Yingluo	-0.000493576	0.000298358	-1.65431	36678
PajuSeoul	Yingluo_o2	Zhenjiang	Yingluo_o1	-0.00179256	0.000759758	-2.35938	33834
PajuSeoul	Yingluo_o2	Zhenjiang	Zhenjiang_o1	0.00406149	0.00134635	3.01668	36586
PajuSeoul	Yingluo_o2	Zhenjiang_o1	Lijin	-0.00431194	0.00134285	-3.21104	36586
PajuSeoul	Yingluo_o2	Zhenjiang_o1	Lijin_o1	-0.00150406	0.00127015	-1.18416	18337
PajuSeoul	Yingluo_o2	Zhenjiang_o1	Seocheon	-0.00608361	0.00114568	-5.31006	36474
PajuSeoul	Yingluo_o2	Zhenjiang_o1	Wenzhou	-0.00294084	0.000737385	-3.98821	36586
PajuSeoul	Yingluo_o2	Zhenjiang_o1	Yingluo	-0.00454967	0.00132006	-3.44657	36586
PajuSeoul	Yingluo_o2	Zhenjiang_o1	Yingluo_o1	-0.00578275	0.00150338	-3.8465	33754
PajuSeoul	Yingluo_o2	Zhenjiang_o1	Zhenjiang	-0.00406149	0.00134635	-3.01668	36586
PajuSeoul	Zhenjiang	Lijin	Lijin_o1	-0.000650065	0.000458363	-1.41823	25484
PajuSeoul	Zhenjiang	Lijin	Seocheon	-0.00162121	0.000192727	-8.41195	51884
PajuSeoul	Zhenjiang	Lijin	Wenzhou	-0.000319144	0.000148404	-2.15051	52013
PajuSeoul	Zhenjiang	Lijin	Yingluo	-0.000223	0.000132941	-1.67744	52013
PajuSeoul	Zhenjiang	Lijin	Yingluo_o1	-0.00126762	0.000308682	-4.10654	47636
PajuSeoul	Zhenjiang	Lijin	Yingluo_o2	0.00041786	0.000364641	1.14595	36678
PajuSeoul	Zhenjiang	Lijin	Zhenjiang_o1	0.000203391	0.000222143	0.915586	51862
PajuSeoul	Zhenjiang	Lijin_o1	Lijin	0.000650065	0.000458363	1.41823	25484
PajuSeoul	Zhenjiang	Lijin_o1	Seocheon	-0.000808398	0.000530171	-1.52479	25396
PajuSeoul	Zhenjiang	Lijin_o1	Wenzhou	0.000412812	0.000484833	0.851451	25484
PajuSeoul	Zhenjiang	Lijin_o1	Yingluo	0.000330935	0.000465378	0.711109	25484
PajuSeoul	Zhenjiang	Lijin_o1	Yingluo_o1	-0.000398387	0.00062359	-0.63886	23351
PajuSeoul	Zhenjiang	Lijin_o1	Yingluo_o2	0.00104292	0.000780568	1.33611	18370
PajuSeoul	Zhenjiang	Lijin_o1	Zhenjiang_o1	0.000706404	0.000537074	1.31528	25441
PajuSeoul	Zhenjiang	Seocheon	Lijin	0.00162121	0.000192727	8.41195	51884
PajuSeoul	Zhenjiang	Seocheon	Lijin_o1	0.000808398	0.000530171	1.52479	25396
PajuSeoul	Zhenjiang	Seocheon	Wenzhou	0.00130836	0.000173892	7.52401	51884
PajuSeoul	Zhenjiang	Seocheon	Yingluo	0.00140811	0.00018099	7.78003	51884
PajuSeoul	Zhenjiang	Seocheon	Yingluo_o1	0.000302116	0.000343341	0.87993	47520
PajuSeoul	Zhenjiang	Seocheon	Yingluo_o2	0.00212672	0.000450472	4.7211	36566
PajuSeoul	Zhenjiang	Seocheon	Zhenjiang_o1	0.00183738	0.000258403	7.11052	51733
PajuSeoul	Zhenjiang	Wenzhou	Lijin	0.000319144	0.000148404	2.15051	52013
PajuSeoul	Zhenjiang	Wenzhou	Lijin_o1	-0.000412812	0.000484833	-0.851451	25484
PajuSeoul	Zhenjiang	Wenzhou	Seocheon	-0.00130836	0.000173892	-7.52401	51884
PajuSeoul	Zhenjiang	Wenzhou	Yingluo	9.61439e-05	0.000165588	0.580623	52013
PajuSeoul	Zhenjiang	Wenzhou	Yingluo_o1	-0.000924222	0.000331236	-2.79022	47636
PajuSeoul	Zhenjiang	Wenzhou	Yingluo_o2	0.000762551	0.000394496	1.93298	36678
PajuSeoul	Zhenjiang	Wenzhou	Zhenjiang_o1	0.000528548	0.000204966	2.57871	51862
PajuSeoul	Zhenjiang	Yingluo	Lijin	0.000223	0.000132941	1.67744	52013
PajuSeoul	Zhenjiang	Yingluo	Lijin_o1	-0.000330935	0.000465378	-0.711109	25484
PajuSeoul	Zhenjiang	Yingluo	Seocheon	-0.00140811	0.00018099	-7.78003	51884
PajuSeoul	Zhenjiang	Yingluo	Wenzhou	-9.61439e-05	0.000165588	-0.580623	52013
PajuSeoul	Zhenjiang	Yingluo	Yingluo_o1	-0.000978858	0.000306299	-3.19576	47636
PajuSeoul	Zhenjiang	Yingluo	Yingluo_o2	0.000667096	0.000372673	1.79003	36678
PajuSeoul	Zhenjiang	Yingluo	Zhenjiang_o1	0.000428459	0.000207159	2.06826	51862
PajuSeoul	Zhenjiang	Yingluo_o1	Lijin	0.00126762	0.000308682	4.10654	47636
PajuSeoul	Zhenjiang	Yingluo_o1	Lijin_o1	0.000398387	0.00062359	0.63886	23351
PajuSeoul	Zhenjiang	Yingluo_o1	Seocheon	-0.000302116	0.000343341	-0.87993	47520
PajuSeoul	Zhenjiang	Yingluo_o1	Wenzhou	0.000924222	0.000331236	2.79022	47636
PajuSeoul	Zhenjiang	Yingluo_o1	Yingluo	0.000978858	0.000306299	3.19576	47636
PajuSeoul	Zhenjiang	Yingluo_o1	Yingluo_o2	0.00175298	0.000528097	3.31943	33834
PajuSeoul	Zhenjiang	Yingluo_o1	Zhenjiang_o1	0.00143952	0.000372574	3.86371	47506
PajuSeoul	Zhenjiang	Yingluo_o2	Lijin	-0.00041786	0.000364641	-1.14595	36678
PajuSeoul	Zhenjiang	Yingluo_o2	Lijin_o1	-0.00104292	0.000780568	-1.33611	18370
PajuSeoul	Zhenjiang	Yingluo_o2	Seocheon	-0.00212672	0.000450472	-4.7211	36566
PajuSeoul	Zhenjiang	Yingluo_o2	Wenzhou	-0.000762551	0.000394496	-1.93298	36678
PajuSeoul	Zhenjiang	Yingluo_o2	Yingluo	-0.000667096	0.000372673	-1.79003	36678
PajuSeoul	Zhenjiang	Yingluo_o2	Yingluo_o1	-0.00175298	0.000528097	-3.31943	33834
PajuSeoul	Zhenjiang	Yingluo_o2	Zhenjiang_o1	-0.000120584	0.000422702	-0.28527	36586
PajuSeoul	Zhenjiang	Zhenjiang_o1	Lijin	-0.000203391	0.000222143	-0.915586	51862
PajuSeoul	Zhenjiang	Zhenjiang_o1	Lijin_o1	-0.000706404	0.000537074	-1.31528	25441
PajuSeoul	Zhenjiang	Zhenjiang_o1	Seocheon	-0.00183738	0.000258403	-7.11052	51733
PajuSeoul	Zhenjiang	Zhenjiang_o1	Wenzhou	-0.000528548	0.000204966	-2.57871	51862
PajuSeoul	Zhenjiang	Zhenjiang_o1	Yingluo	-0.000428459	0.000207159	-2.06826	51862
PajuSeoul	Zhenjiang	Zhenjiang_o1	Yingluo_o1	-0.00143952	0.000372574	-3.86371	47506
PajuSeoul	Zhenjiang	Zhenjiang_o1	Yingluo_o2	0.000120584	0.000422702	0.28527	36586
PajuSeoul	Zhenjiang_o1	Lijin	Lijin_o1	0.0033266	0.00136407	2.43873	25441
PajuSeoul	Zhenjiang_o1	Lijin	Seocheon	-0.000371173	0.000461569	-0.804155	51733
PajuSeoul	Zhenjiang_o1	Lijin	Wenzhou	0.00283322	0.000935531	3.02846	51862
PajuSeoul	Zhenjiang_o1	Lijin	Yingluo	-4.56075e-05	0.000160491	-0.284175	51862
PajuSeoul	Zhenjiang_o1	Lijin	Yingluo_o1	-0.00108629	0.000422008	-2.5741	47506
PajuSeoul	Zhenjiang_o1	Lijin	Yingluo_o2	0.0041281	0.00135369	3.04951	36586
PajuSeoul	Zhenjiang_o1	Lijin	Zhenjiang	8.73111e-06	0.000150026	0.0581972	51862
PajuSeoul	Zhenjiang_o1	Lijin_o1	Lijin	-0.0033266	0.00136407	-2.43873	25441
PajuSeoul	Zhenjiang_o1	Lijin_o1	Seocheon	-0.00365554	0.00117169	-3.11988	25353
PajuSeoul	Zhenjiang_o1	Lijin_o1	Wenzhou	-0.000533586	0.000770722	-0.69232	25441
PajuSeoul	Zhenjiang_o1	Lijin_o1	Yingluo	-0.00365237	0.00136892	-2.66808	25441
PajuSeoul	Zhenjiang_o1	Lijin_o1	Yingluo_o1	-0.0045253	0.00143164	-3.16092	23311
PajuSeoul	Zhenjiang_o1	Lijin_o1	Yingluo_o2	-0.000228785	0.00102564	-0.223067	18337
PajuSeoul	Zhenjiang_o1	Lijin_o1	Zhenjiang	-0.00356115	0.00135764	-2.62304	25441
PajuSeoul	Zhenjiang_o1	Seocheon	Lijin	0.000371173	0.000461569	0.804155	51733
PajuSeoul	Zhenjiang_o1	Seocheon	Lijin_o1	0.00365554	0.00117169	3.11988	25353
PajuSeoul	Zhenjiang_o1	Seocheon	Wenzhou	0.00320901	0.000636838	5.03897	51733
PajuSeoul	Zhenjiang_o1	Seocheon	Yingluo	0.000332566	0.000440639	0.754736	51733
PajuSeoul	Zhenjiang_o1	Seocheon	Yingluo_o1	-0.000759394	0.000593787	-1.2789	47390
PajuSeoul	Zhenjiang_o1	Seocheon	Yingluo_o2	0.00461406	0.00114496	4.02987	36474
PajuSeoul	Zhenjiang_o1	Seocheon	Zhenjiang	0.000383382	0.0004475	0.856719	51733
PajuSeoul	Zhenjiang_o1	Wenzhou	Lijin	-0.00283322	0.000935531	-3.02846	51862
PajuSeoul	Zhenjiang_o1	Wenzhou	Lijin_o1	0.000533586	0.000770722	0.69232	25441
PajuSeoul	Zhenjiang_o1	Wenzhou	Seocheon	-0.00320901	0.000636838	-5.03897	51733
PajuSeoul	Zhenjiang_o1	Wenzhou	Yingluo	-0.00287883	0.000924994	-3.11227	51862
PajuSeoul	Zhenjiang_o1	Wenzhou	Yingluo_o1	-0.00401811	0.00100437	-4.00061	47506
PajuSeoul	Zhenjiang_o1	Wenzhou	Yingluo_o2	0.00122414	0.000669343	1.82887	36586
PajuSeoul	Zhenjiang_o1	Wenzhou	Zhenjiang	-0.00282449	0.000919799	-3.07077	51862
PajuSeoul	Zhenjiang_o1	Yingluo	Lijin	4.56075e-05	0.000160491	0.284175	51862
PajuSeoul	Zhenjiang_o1	Yingluo	Lijin_o1	0.00365237	0.00136892	2.66808	25441
PajuSeoul	Zhenjiang_o1	Yingluo	Seocheon	-0.000332566	0.000440639	-0.754736	51733
PajuSeoul	Zhenjiang_o1	Yingluo	Wenzhou	0.00287883	0.000924994	3.11227	51862
PajuSeoul	Zhenjiang_o1	Yingluo	Yingluo_o1	-0.000999572	0.000422358	-2.36664	47506
PajuSeoul	Zhenjiang_o1	Yingluo	Yingluo_o2	0.00420125	0.00134305	3.12815	36586
PajuSeoul	Zhenjiang_o1	Yingluo	Zhenjiang	5.43386e-05	0.000180051	0.301796	51862
PajuSeoul	Zhenjiang_o1	Yingluo_o1	Lijin	0.00108629	0.000422008	2.5741	47506
PajuSeoul	Zhenjiang_o1	Yingluo_o1	Lijin_o1	0.0045253	0.00143164	3.16092	23311
PajuSeoul	Zhenjiang_o1	Yingluo_o1	Seocheon	0.000759394	0.000593787	1.2789	47390
PajuSeoul	Zhenjiang_o1	Yingluo_o1	Wenzhou	0.00401811	0.00100437	4.00061	47506
PajuSeoul	Zhenjiang_o1	Yingluo_o1	Yingluo	0.000999572	0.000422358	2.36664	47506
PajuSeoul	Zhenjiang_o1	Yingluo_o1	Yingluo_o2	0.00572158	0.0014108	4.05555	33754
PajuSeoul	Zhenjiang_o1	Yingluo_o1	Zhenjiang	0.00104355	0.000442595	2.35781	47506
PajuSeoul	Zhenjiang_o1	Yingluo_o2	Lijin	-0.0041281	0.00135369	-3.04951	36586
PajuSeoul	Zhenjiang_o1	Yingluo_o2	Lijin_o1	0.000228785	0.00102564	0.223067	18337
PajuSeoul	Zhenjiang_o1	Yingluo_o2	Seocheon	-0.00461406	0.00114496	-4.02987	36474
PajuSeoul	Zhenjiang_o1	Yingluo_o2	Wenzhou	-0.00122414	0.000669343	-1.82887	36586
PajuSeoul	Zhenjiang_o1	Yingluo_o2	Yingluo	-0.00420125	0.00134305	-3.12815	36586
PajuSeoul	Zhenjiang_o1	Yingluo_o2	Yingluo_o1	-0.00572158	0.0014108	-4.05555	33754
PajuSeoul	Zhenjiang_o1	Yingluo_o2	Zhenjiang	-0.00418207	0.00133764	-3.12646	36586
PajuSeoul	Zhenjiang_o1	Zhenjiang	Lijin	-8.73111e-06	0.000150026	-0.0581972	51862
PajuSeoul	Zhenjiang_o1	Zhenjiang	Lijin_o1	0.00356115	0.00135764	2.62304	25441
PajuSeoul	Zhenjiang_o1	Zhenjiang	Seocheon	-0.000383382	0.0004475	-0.856719	51733
PajuSeoul	Zhenjiang_o1	Zhenjiang	Wenzhou	0.00282449	0.000919799	3.07077	51862
PajuSeoul	Zhenjiang_o1	Zhenjiang	Yingluo	-5.43386e-05	0.000180051	-0.301796	51862
PajuSeoul	Zhenjiang_o1	Zhenjiang	Yingluo_o1	-0.00104355	0.000442595	-2.35781	47506
PajuSeoul	Zhenjiang_o1	Zhenjiang	Yingluo_o2	0.00418207	0.00133764	3.12646	36586
Seocheon	Lijin	Lijin_o1	PajuSeoul	-0.00173497	0.000630165	-2.7532	25396
Seocheon	Lijin	Lijin_o1	Wenzhou	-0.00490041	0.000702843	-6.97227	25506
Seocheon	Lijin	Lijin_o1	Yingluo	-0.000276155	0.000569414	-0.484981	25506
Seocheon	Lijin	Lijin_o1	Yingluo_o1	-0.00100467	0.000754627	-1.33134	23370
Seocheon	Lijin	Lijin_o1	Yingluo_o2	0.000175624	0.000756936	0.232019	18391
Seocheon	Lijin	Lijin_o1	Zhenjiang	-0.000287766	0.000567243	-0.507307	25506
Seocheon	Lijin	Lijin_o1	Zhenjiang_o1	-0.0013441	0.000662988	-2.02733	25463
Seocheon	Lijin	PajuSeoul	Lijin_o1	0.00173497	0.000630165	2.7532	25396
Seocheon	Lijin	PajuSeoul	Wenzhou	-0.00309395	0.000447407	-6.91529	51884
Seocheon	Lijin	PajuSeoul	Yingluo	0.00165771	0.000185239	8.94905	51884
Seocheon	Lijin	PajuSeoul	Yingluo_o1	0.000667005	0.000345974	1.92791	47520
Seocheon	Lijin	PajuSeoul	Yingluo_o2	0.00179158	0.000522103	3.43146	36566
Seocheon	Lijin	PajuSeoul	Zhenjiang	0.00162121	0.000192727	8.41195	51884
Seocheon	Lijin	PajuSeoul	Zhenjiang_o1	0.000371173	0.000461569	0.804155	51733
Seocheon	Lijin	Wenzhou	Lijin_o1	0.00490041	0.000702843	6.97227	25506
Seocheon	Lijin	Wenzhou	PajuSeoul	0.00309395	0.000447407	6.91529	51884
Seocheon	Lijin	Wenzhou	Yingluo	0.00475227	0.000416686	11.4049	52034
Seocheon	Lijin	Wenzhou	Yingluo_o1	0.00390999	0.000510641	7.65702	47655
Seocheon	Lijin	Wenzhou	Yingluo_o2	0.00493221	0.000583137	8.45806	36703
Seocheon	Lijin	Wenzhou	Zhenjiang	0.00472427	0.000390759	12.09	52034
Seocheon	Lijin	Wenzhou	Zhenjiang_o1	0.00348943	0.000358643	9.72953	51883
Seocheon	Lijin	Yingluo	Lijin_o1	0.000276155	0.000569414	0.484981	25506
Seocheon	Lijin	Yingluo	PajuSeoul	-0.00165771	0.000185239	-8.94905	51884
Seocheon	Lijin	Yingluo	Wenzhou	-0.00475227	0.000416686	-11.4049	52034
Seocheon	Lijin	Yingluo	Yingluo_o1	-0.000904015	0.000335491	-2.6946	47655
Seocheon	Lijin	Yingluo	Yingluo_o2	0.000260062	0.000445805	0.583352	36703
Seocheon	Lijin	Yingluo	Zhenjiang	-2.80017e-05	0.000118412	-0.236477	52034
Seocheon	Lijin	Yingluo	Zhenjiang_o1	-0.00126214	0.000412649	-3.05864	51883
Seocheon	Lijin	Yingluo_o1	Lijin_o1	0.00100467	0.000754627	1.33134	23370
Seocheon	Lijin	Yingluo_o1	PajuSeoul	-0.000667005	0.000345974	-1.92791	47520
Seocheon	Lijin	Yingluo_o1	Wenzhou	-0.00390999	0.000510641	-7.65702	47655
Seocheon	Lijin	Yingluo_o1	Yingluo	0.000904015	0.000335491	2.6946	47655
Seocheon	Lijin	Yingluo_o1	Yingluo_o2	0.00111208	0.000620857	1.7912	33858
Seocheon	Lijin	Yingluo_o1	Zhenjiang	0.000872345	0.000328599	2.65474	47655
Seocheon	Lijin	Yingluo_o1	Zhenjiang_o1	-0.000329944	0.000520895	-0.633419	47525
Seocheon	Lijin	Yingluo_o2	Lijin_o1	-0.000175624	0.000756936	-0.232019	18391
Seocheon	Lijin	Yingluo_o2	PajuSeoul	-0.00179158	0.000522103	-3.43146	36566
Seocheon	Lijin	Yingluo_o2	Wenzhou	-0.00493221	0.000583137	-8.45806	36703
Seocheon	Lijin	Yingluo_o2	Yingluo	-0.000260062	0.000445805	-0.583352	36703
Seocheon	Lijin	Yingluo_o2	Yingluo_o1	-0.00111208	0.000620857	-1.7912	33858
Seocheon	Lijin	Yingluo_o2	Zhenjiang	-0.000131791	0.000456956	-0.288411	36703
Seocheon	Lijin	Yingluo_o2	Zhenjiang_o1	-0.00129906	0.000504126	-2.57687	36611
Seocheon	Lijin	Zhenjiang	Lijin_o1	0.000287766	0.000567243	0.507307	25506
Seocheon	Lijin	Zhenjiang	PajuSeoul	-0.00162121	0.000192727	-8.41195	51884
Seocheon	Lijin	Zhenjiang	Wenzhou	-0.00472427	0.000390759	-12.09	52034
Seocheon	Lijin	Zhenjiang	Yingluo	2.80017e-05	0.000118412	0.236477	52034
Seocheon	Lijin	Zhenjiang	Yingluo_o1	-0.000872345	0.000328599	-2.65474	47655
Seocheon	Lijin	Zhenjiang	Yingluo_o2	0.000131791	0.000456956	0.288411	36703
Seocheon	Lijin	Zhenjiang	Zhenjiang_o1	-0.00123865	0.000408922	-3.02905	51883
Seocheon	Lijin	Zhenjiang_o1	Lijin_o1	0.0013441	0.000662988	2.02733	25463
Seocheon	Lijin	Zhenjiang_o1	PajuSeoul	-0.000371173	0.000461569	-0.804155	51733
Seocheon	Lijin	Zhenjiang_o1	Wenzhou	-0.00348943	0.000358643	-9.72953	51883
Seocheon	Lijin	Zhenjiang_o1	Yingluo	0.00126214	0.000412649	3.05864	51883
Seocheon	Lijin	Zhenjiang_o1	Yingluo_o1	0.000329944	0.000520895	0.633419	47525
Seocheon	Lijin	Zhenjiang_o1	Yingluo_o2	0.00129906	0.000504126	2.57687	36611
Seocheon	Lijin	Zhenjiang_o1	Zhenjiang	0.00123865	0.000408922	3.02905	51883
Seocheon	Lijin_o1	Lijin	PajuSeoul	-0.00124918	0.000525069	-2.37907	25396
Seocheon	Lijin_o1	Lijin	Wenzhou	-0.00324491	0.000816431	-3.97451	25506
Seocheon	Lijin_o1	Lijin	Yingluo	-0.00041818	0.000332427	-1.25796	25506
Seocheon	Lijin_o1	Lijin	Yingluo_o1	-0.000806721	0.000943253	-0.855254	23370
Seocheon	Lijin_o1	Lijin	Yingluo_o2	0.00267831	0.0013277	2.01725	18391
Seocheon	Lijin_o1	Lijin	Zhenjiang	-0.000442269	0.000333239	-1.32718	25506
Seocheon	Lijin_o1	Lijin	Zhenjiang_o1	0.0023906	0.00113993	2.09715	25463
Seocheon	Lijin_o1	PajuSeoul	Lijin	0.00124918	0.000525069	2.37907	25396
Seocheon	Lijin_o1	PajuSeoul	Wenzhou	-0.00197757	0.000849336	-2.32837	25396
Seocheon	Lijin_o1	PajuSeoul	Yingluo	0.00085601	0.000480439	1.78172	25396
Seocheon	Lijin_o1	PajuSeoul	Yingluo_o1	0.000321824	0.000975241	0.329994	23275
Seocheon	Lijin_o1	PajuSeoul	Yingluo_o2	0.00402462	0.00136138	2.95628	18290
Seocheon	Lijin_o1	PajuSeoul	Zhenjiang	0.000808398	0.000530171	1.52479	25396
Seocheon	Lijin_o1	PajuSeoul	Zhenjiang_o1	0.00365554	0.00117169	3.11988	25353
Seocheon	Lijin_o1	Wenzhou	Lijin	0.00324491	0.000816431	3.97451	25506
Seocheon	Lijin_o1	Wenzhou	PajuSeoul	0.00197757	0.000849336	2.32837	25396
Seocheon	Lijin_o1	Wenzhou	Yingluo	0.00282673	0.000756832	3.73495	25506
Seocheon	Lijin_o1	Wenzhou	Yingluo_o1	0.00265475	0.00112434	2.36117	23370
Seocheon	Lijin_o1	Wenzhou	Yingluo_o2	0.00585933	0.00116007	5.05082	18391
Seocheon	Lijin_o1	Wenzhou	Zhenjiang	0.00280264	0.000743896	3.76752	25506
Seocheon	Lijin_o1	Wenzhou	Zhenjiang_o1	0.00564127	0.000758597	7.43645	25463
Seocheon	Lijin_o1	Yingluo	Lijin	0.00041818	0.000332427	1.25796	25506
Seocheon	Lijin_o1	Yingluo	PajuSeoul	-0.00085601	0.000480439	-1.78172	25396
Seocheon	Lijin_o1	Yingluo	Wenzhou	-0.00282673	0.000756832	-3.73495	25506
Seocheon	Lijin_o1	Yingluo	Yingluo_o1	-0.000480206	0.000884153	-0.543125	23370
Seocheon	Lijin_o1	Yingluo	Yingluo_o2	0.0029255	0.00130186	2.24716	18391
Seocheon	Lijin_o1	Yingluo	Zhenjiang	-2.40892e-05	0.000353957	-0.0680568	25506
Seocheon	Lijin_o1	Yingluo	Zhenjiang_o1	0.00281664	0.00109958	2.56158	25463
Seocheon	Lijin_o1	Yingluo_o1	Lijin	0.000806721	0.000943253	0.855254	23370
Seocheon	Lijin_o1	Yingluo_o1	PajuSeoul	-0.000321824	0.000975241	-0.329994	23275
Seocheon	Lijin_o1	Yingluo_o1	Wenzhou	-0.00265475	0.00112434	-2.36117	23370
Seocheon	Lijin_o1	Yingluo_o1	Yingluo	0.000480206	0.000884153	0.543125	23370
Seocheon	Lijin_o1	Yingluo_o1	Yingluo_o2	0.00381192	0.00164866	2.31214	17009
Seocheon	Lijin_o1	Yingluo_o1	Zhenjiang	0.000341713	0.000978981	0.34905	23370
Seocheon	Lijin_o1	Yingluo_o1	Zhenjiang_o1	0.00312295	0.00133883	2.33259	23330
Seocheon	Lijin_o1	Yingluo_o2	Lijin	-0.00267831	0.0013277	-2.01725	18391
Seocheon	Lijin_o1	Yingluo_o2	PajuSeoul	-0.00402462	0.00136138	-2.95628	18290
Seocheon	Lijin_o1	Yingluo_o2	Wenzhou	-0.00585933	0.00116007	-5.05082	18391
Seocheon	Lijin_o1	Yingluo_o2	Yingluo	-0.0029255	0.00130186	-2.24716	18391
Seocheon	Lijin_o1	Yingluo_o2	Yingluo_o1	-0.00381192	0.00164866	-2.31214	17009
Seocheon	Lijin_o1	Yingluo_o2	Zhenjiang	-0.00333435	0.00127518	-2.61482	18391
Seocheon	Lijin_o1	Yingluo_o2	Zhenjiang_o1	0.000169819	0.00127883	0.132793	18358
Seocheon	Lijin_o1	Zhenjiang	Lijin	0.000442269	0.000333239	1.32718	25506
Seocheon	Lijin_o1	Zhenjiang	PajuSeoul	-0.000808398	0.000530171	-1.52479	25396
Seocheon	Lijin_o1	Zhenjiang	Wenzhou	-0.00280264	0.000743896	-3.76752	25506
Seocheon	Lijin_o1	Zhenjiang	Yingluo	2.40892e-05	0.000353957	0.0680568	25506
Seocheon	Lijin_o1	Zhenjiang	Yingluo_o1	-0.000341713	0.000978981	-0.34905	23370
Seocheon	Lijin_o1	Zhenjiang	Yingluo_o2	0.00333435	0.00127518	2.61482	18391
Seocheon	Lijin_o1	Zhenjiang	Zhenjiang_o1	0.00283721	0.00112611	2.51946	25463
Seocheon	Lijin_o1	Zhenjiang_o1	Lijin	-0.0023906	0.00113993	-2.09715	25463
Seocheon	Lijin_o1	Zhenjiang_o1	PajuSeoul	-0.00365554	0.00117169	-3.11988	25353
Seocheon	Lijin_o1	Zhenjiang_o1	Wenzhou	-0.00564127	0.000758597	-7.43645	25463
Seocheon	Lijin_o1	Zhenjiang_o1	Yingluo	-0.00281664	0.00109958	-2.56158	25463
Seocheon	Lijin_o1	Zhenjiang_o1	Yingluo_o1	-0.00312295	0.00133883	-2.33259	23330
Seocheon	Lijin_o1	Zhenjiang_o1	Yingluo_o2	-0.000169819	0.00127883	-0.132793	18358
Seocheon	Lijin_o1	Zhenjiang_o1	Zhenjiang	-0.00283721	0.00112611	-2.51946	25463
Seocheon	PajuSeoul	Lijin	Lijin_o1	0.000485796	0.000615706	0.789005	25396
Seocheon	PajuSeoul	Lijin	Wenzhou	-0.00417946	0.000457731	-9.13081	51884
Seocheon	PajuSeoul	Lijin	Yingluo	-0.000128089	0.000128671	-0.995475	51884
Seocheon	PajuSeoul	Lijin	Yingluo_o1	0.000176722	0.000387438	0.45613	47520
Seocheon	PajuSeoul	Lijin	Yingluo_o2	-0.000304952	0.000496514	-0.614185	36566
Seocheon	PajuSeoul	Lijin	Zhenjiang	-0.000287927	0.000135795	-2.12031	51884
Seocheon	PajuSeoul	Lijin	Zhenjiang_o1	-0.00174228	0.000446631	-3.90095	51733
Seocheon	PajuSeoul	Lijin_o1	Lijin	-0.000485796	0.000615706	-0.789005	25396
Seocheon	PajuSeoul	Lijin_o1	Wenzhou	-0.00451651	0.000717535	-6.29448	25396
Seocheon	PajuSeoul	Lijin_o1	Yingluo	-0.000527955	0.000616924	-0.855786	25396
Seocheon	PajuSeoul	Lijin_o1	Yingluo_o1	-0.000275254	0.000858876	-0.320482	23275
Seocheon	PajuSeoul	Lijin_o1	Yingluo_o2	-0.000566794	0.000931725	-0.608328	18290
Seocheon	PajuSeoul	Lijin_o1	Zhenjiang	-0.000722071	0.000640951	-1.12656	25396
Seocheon	PajuSeoul	Lijin_o1	Zhenjiang_o1	-0.00208112	0.000663484	-3.13666	25353
Seocheon	PajuSeoul	Wenzhou	Lijin	0.00417946	0.000457731	9.13081	51884
Seocheon	PajuSeoul	Wenzhou	Lijin_o1	0.00451651	0.000717535	6.29448	25396
Seocheon	PajuSeoul	Wenzhou	Yingluo	0.00405137	0.000432579	9.36561	51884
Seocheon	PajuSeoul	Wenzhou	Yingluo_o1	0.00441028	0.000585116	7.53744	47520
Seocheon	PajuSeoul	Wenzhou	Yingluo_o2	0.0038968	0.000579057	6.72955	36566
Seocheon	PajuSeoul	Wenzhou	Zhenjiang	0.00389153	0.000399792	9.7339	51884
Seocheon	PajuSeoul	Wenzhou	Zhenjiang_o1	0.00243482	0.000340891	7.14252	51733
Seocheon	PajuSeoul	Yingluo	Lijin	0.000128089	0.000128671	0.995475	51884
Seocheon	PajuSeoul	Yingluo	Lijin_o1	0.000527955	0.000616924	0.855786	25396
Seocheon	PajuSeoul	Yingluo	Wenzhou	-0.00405137	0.000432579	-9.36561	51884
Seocheon	PajuSeoul	Yingluo	Yingluo_o1	0.000256827	0.000390308	0.658013	47520
Seocheon	PajuSeoul	Yingluo	Yingluo_o2	-0.000143182	0.000479496	-0.29861	36566
Seocheon	PajuSeoul	Yingluo	Zhenjiang	-0.000159838	0.000151276	-1.0566	51884
Seocheon	PajuSeoul	Yingluo	Zhenjiang_o1	-0.00160989	0.000427309	-3.7675	51733
Seocheon	PajuSeoul	Yingluo_o1	Lijin	-0.000176722	0.000387438	-0.45613	47520
Seocheon	PajuSeoul	Yingluo_o1	Lijin_o1	0.000275254	0.000858876	0.320482	23275
Seocheon	PajuSeoul	Yingluo_o1	Wenzhou	-0.00441028	0.000585116	-7.53744	47520
Seocheon	PajuSeoul	Yingluo_o1	Yingluo	-0.000256827	0.000390308	-0.658013	47520
Seocheon	PajuSeoul	Yingluo_o1	Yingluo_o2	-0.000567995	0.000617952	-0.919157	33735
Seocheon	PajuSeoul	Yingluo_o1	Zhenjiang	-0.00041668	0.0003936	-1.05864	47520
Seocheon	PajuSeoul	Yingluo_o1	Zhenjiang_o1	-0.00186384	0.000586303	-3.17897	47390
Seocheon	PajuSeoul	Yingluo_o2	Lijin	0.000304952	0.000496514	0.614185	36566
Seocheon	PajuSeoul	Yingluo_o2	Lijin_o1	0.000566794	0.000931725	0.608328	18290
Seocheon	PajuSeoul	Yingluo_o2	Wenzhou	-0.0038968	0.000579057	-6.72955	36566
Seocheon	PajuSeoul	Yingluo_o2	Yingluo	0.000143182	0.000479496	0.29861	36566
Seocheon	PajuSeoul	Yingluo_o2	Yingluo_o1	0.000567995	0.000617952	0.919157	33735
Seocheon	PajuSeoul	Yingluo_o2	Zhenjiang	7.28753e-05	0.000480058	0.151805	36566
Seocheon	PajuSeoul	Yingluo_o2	Zhenjiang_o1	-0.00146955	0.000545904	-2.69195	36474
Seocheon	PajuSeoul	Zhenjiang	Lijin	0.000287927	0.000135795	2.12031	51884
Seocheon	PajuSeoul	Zhenjiang	Lijin_o1	0.000722071	0.000640951	1.12656	25396
Seocheon	PajuSeoul	Zhenjiang	Wenzhou	-0.00389153	0.000399792	-9.7339	51884
Seocheon	PajuSeoul	Zhenjiang	Yingluo	0.000159838	0.000151276	1.0566	51884
Seocheon	PajuSeoul	Zhenjiang	Yingluo_o1	0.00041668	0.0003936	1.05864	47520
Seocheon	PajuSeoul	Zhenjiang	Yingluo_o2	-7.28753e-05	0.000480058	-0.151805	36566
Seocheon	PajuSeoul	Zhenjiang	Zhenjiang_o1	-0.00145399	0.000421635	-3.44846	51733
Seocheon	PajuSeoul	Zhenjiang_o1	Lijin	0.00174228	0.000446631	3.90095	51733
Seocheon	PajuSeoul	Zhenjiang_o1	Lijin_o1	0.00208112	0.000663484	3.13666	25353
Seocheon	PajuSeoul	Zhenjiang_o1	Wenzhou	-0.00243482	0.000340891	-7.14252	51733
Seocheon	PajuSeoul	Zhenjiang_o1	Yingluo	0.00160989	0.000427309	3.7675	51733
Seocheon	PajuSeoul	Zhenjiang_o1	Yingluo_o1	0.00186384	0.000586303	3.17897	47390
Seocheon	PajuSeoul	Zhenjiang_o1	Yingluo_o2	0.00146955	0.000545904	2.69195	36474
Seocheon	PajuSeoul	Zhenjiang_o1	Zhenjiang	0.00145399	0.000421635	3.44846	51733
Seocheon	Wenzhou	Lijin	Lijin_o1	0.0016555	0.000567265	2.91839	25506
Seocheon	Wenzhou	Lijin	PajuSeoul	-0.00108551	0.000154401	-7.03047	51884
Seocheon	Wenzhou	Lijin	Yingluo	-5.8104e-05	9.92728e-05	-0.585296	52034
Seocheon	Wenzhou	Lijin	Yingluo_o1	-0.00041658	0.000299547	-1.3907	47655
Seocheon	Wenzhou	Lijin	Yingluo_o2	0.0021019	0.000580793	3.61902	36703
Seocheon	Wenzhou	Lijin	Zhenjiang	0.000222396	0.000110212	2.01789	52034
Seocheon	Wenzhou	Lijin	Zhenjiang_o1	0.00212688	0.000636909	3.33937	51883
Seocheon	Wenzhou	Lijin_o1	Lijin	-0.0016555	0.000567265	-2.91839	25506
Seocheon	Wenzhou	Lijin_o1	PajuSeoul	-0.00253894	0.000612453	-4.14552	25396
Seocheon	Wenzhou	Lijin_o1	Yingluo	-0.00166678	0.000567003	-2.93963	25506
Seocheon	Wenzhou	Lijin_o1	Yingluo_o1	-0.00185193	0.000733244	-2.52566	23370
Seocheon	Wenzhou	Lijin_o1	Yingluo_o2	0.000569328	0.000704154	0.808528	18391
Seocheon	Wenzhou	Lijin_o1	Zhenjiang	-0.00134179	0.000561016	-2.39172	25506
Seocheon	Wenzhou	Lijin_o1	Zhenjiang_o1	0.000614321	0.000618474	0.993285	25463
Seocheon	Wenzhou	PajuSeoul	Lijin	0.00108551	0.000154401	7.03047	51884
Seocheon	Wenzhou	PajuSeoul	Lijin_o1	0.00253894	0.000612453	4.14552	25396
Seocheon	Wenzhou	PajuSeoul	Yingluo	0.00103527	0.000147085	7.03857	51884
Seocheon	Wenzhou	PajuSeoul	Yingluo_o1	0.00057368	0.000323924	1.77103	47520
Seocheon	Wenzhou	PajuSeoul	Yingluo_o2	0.00318875	0.000594857	5.36054	36566
Seocheon	Wenzhou	PajuSeoul	Zhenjiang	0.00130836	0.000173892	7.52401	51884
Seocheon	Wenzhou	PajuSeoul	Zhenjiang_o1	0.00320901	0.000636838	5.03897	51733
Seocheon	Wenzhou	Yingluo	Lijin	5.8104e-05	9.92728e-05	0.585296	52034
Seocheon	Wenzhou	Yingluo	Lijin_o1	0.00166678	0.000567003	2.93963	25506
Seocheon	Wenzhou	Yingluo	PajuSeoul	-0.00103527	0.000147085	-7.03857	51884
Seocheon	Wenzhou	Yingluo	Yingluo_o1	-0.000366808	0.000299125	-1.22627	47655
Seocheon	Wenzhou	Yingluo	Yingluo_o2	0.00218077	0.000571974	3.8127	36703
Seocheon	Wenzhou	Yingluo	Zhenjiang	0.0002805	0.000115459	2.42943	52034
Seocheon	Wenzhou	Yingluo	Zhenjiang_o1	0.00218735	0.000633203	3.45442	51883
Seocheon	Wenzhou	Yingluo_o1	Lijin	0.00041658	0.000299547	1.3907	47655
Seocheon	Wenzhou	Yingluo_o1	Lijin_o1	0.00185193	0.000733244	2.52566	23370
Seocheon	Wenzhou	Yingluo_o1	PajuSeoul	-0.00057368	0.000323924	-1.77103	47520
Seocheon	Wenzhou	Yingluo_o1	Yingluo	0.000366808	0.000299125	1.22627	47655
Seocheon	Wenzhou	Yingluo_o1	Yingluo_o2	0.00251715	0.000682708	3.68702	33858
Seocheon	Wenzhou	Yingluo_o1	Zhenjiang	0.000631128	0.000304925	2.06978	47655
Seocheon	Wenzhou	Yingluo_o1	Zhenjiang_o1	0.00268647	0.000680377	3.9485	47525
Seocheon	Wenzhou	Yingluo_o2	Lijin	-0.0021019	0.000580793	-3.61902	36703
Seocheon	Wenzhou	Yingluo_o2	Lijin_o1	-0.000569328	0.000704154	-0.808528	18391
Seocheon	Wenzhou	Yingluo_o2	PajuSeoul	-0.00318875	0.000594857	-5.36054	36566
Seocheon	Wenzhou	Yingluo_o2	Yingluo	-0.00218077	0.000571974	-3.8127	36703
Seocheon	Wenzhou	Yingluo_o2	Yingluo_o1	-0.00251715	0.000682708	-3.68702	33858
Seocheon	Wenzhou	Yingluo_o2	Zhenjiang	-0.00184992	0.000569746	-3.24692	36703
Seocheon	Wenzhou	Yingluo_o2	Zhenjiang_o1	0.000234525	0.000430961	0.544191	36611
Seocheon	Wenzhou	Zhenjiang	Lijin	-0.000222396	0.000110212	-2.01789	52034
Seocheon	Wenzhou	Zhenjiang	Lijin_o1	0.00134179	0.000561016	2.39172	25506
Seocheon	Wenzhou	Zhenjiang	PajuSeoul	-0.00130836	0.000173892	-7.52401	51884
Seocheon	Wenzhou	Zhenjiang	Yingluo	-0.0002805	0.000115459	-2.42943	52034
Seocheon	Wenzhou	Zhenjiang	Yingluo_o1	-0.000631128	0.000304925	-2.06978	47655
Seocheon	Wenzhou	Zhenjiang	Yingluo_o2	0.00184992	0.000569746	3.24692	36703
Seocheon	Wenzhou	Zhenjiang	Zhenjiang_o1	0.00190435	0.000629089	3.02716	51883
Seocheon	Wenzhou	Zhenjiang_o1	Lijin	-0.00212688	0.000636909	-3.33937	51883
Seocheon	Wenzhou	Zhenjiang_o1	Lijin_o1	-0.000614321	0.000618474	-0.993285	25463
Seocheon	Wenzhou	Zhenjiang_o1	PajuSeoul	-0.00320901	0.000636838	-5.03897	51733
Seocheon	Wenzhou	Zhenjiang_o1	Yingluo	-0.00218735	0.000633203	-3.45442	51883
Seocheon	Wenzhou	Zhenjiang_o1	Yingluo_o1	-0.00268647	0.000680377	-3.9485	47525
Seocheon	Wenzhou	Zhenjiang_o1	Yingluo_o2	-0.000234525	0.000430961	-0.544191	36611
Seocheon	Wenzhou	Zhenjiang_o1	Zhenjiang	-0.00190435	0.000629089	-3.02716	51883
Seocheon	Yingluo	Lijin	Lijin_o1	-0.000142025	0.000517597	-0.274393	25506
Seocheon	Yingluo	Lijin	PajuSeoul	-0.0017858	0.000171731	-10.3988	51884
Seocheon	Yingluo	Lijin	Wenzhou	-0.00481037	0.000438003	-10.9825	52034
Seocheon	Yingluo	Lijin	Yingluo_o1	-0.00124222	0.000345002	-3.60062	47655
Seocheon	Yingluo	Lijin	Yingluo_o2	-0.000145597	0.000443907	-0.327989	36703
Seocheon	Yingluo	Lijin	Zhenjiang	-0.000379256	0.000128414	-2.95338	52034
Seocheon	Yingluo	Lijin	Zhenjiang_o1	-0.0014403	0.000410143	-3.5117	51883
Seocheon	Yingluo	Lijin_o1	Lijin	0.000142025	0.000517597	0.274393	25506
Seocheon	Yingluo	Lijin_o1	PajuSeoul	-0.00138396	0.000583128	-2.37335	25396
Seocheon	Yingluo	Lijin_o1	Wenzhou	-0.00449351	0.000650586	-6.90686	25506
Seocheon	Yingluo	Lijin_o1	Yingluo_o1	-0.000709051	0.000716256	-0.989941	23370
Seocheon	Yingluo	Lijin_o1	Yingluo_o2	-0.000152466	0.000785388	-0.194129	18391
Seocheon	Yingluo	Lijin_o1	Zhenjiang	-0.000244918	0.000529045	-0.462944	25506
Seocheon	Yingluo	Lijin_o1	Zhenjiang_o1	-0.00130271	0.000595924	-2.18603	25463
Seocheon	Yingluo	PajuSeoul	Lijin	0.0017858	0.000171731	10.3988	51884
Seocheon	Yingluo	PajuSeoul	Lijin_o1	0.00138396	0.000583128	2.37335	25396
Seocheon	Yingluo	PajuSeoul	Wenzhou	-0.0030161	0.000438494	-6.87831	51884
Seocheon	Yingluo	PajuSeoul	Yingluo_o1	0.000419153	0.000369158	1.13543	47520
Seocheon	Yingluo	PajuSeoul	Yingluo_o2	0.00156569	0.000502237	3.11744	36566
Seocheon	Yingluo	PajuSeoul	Zhenjiang	0.00140811	0.00018099	7.78003	51884
Seocheon	Yingluo	PajuSeoul	Zhenjiang_o1	0.000332566	0.000440639	0.754736	51733
Seocheon	Yingluo	Wenzhou	Lijin	0.00481037	0.000438003	10.9825	52034
Seocheon	Yingluo	Wenzhou	Lijin_o1	0.00449351	0.000650586	6.90686	25506
Seocheon	Yingluo	Wenzhou	PajuSeoul	0.0030161	0.000438494	6.87831	51884
Seocheon	Yingluo	Wenzhou	Yingluo_o1	0.00362155	0.000512133	7.07151	47655
Seocheon	Yingluo	Wenzhou	Yingluo_o2	0.00460542	0.000569824	8.08218	36703
Seocheon	Yingluo	Wenzhou	Zhenjiang	0.00443112	0.000376301	11.7754	52034
Seocheon	Yingluo	Wenzhou	Zhenjiang_o1	0.00337174	0.000349501	9.64731	51883
Seocheon	Yingluo	Yingluo_o1	Lijin	0.00124222	0.000345002	3.60062	47655
Seocheon	Yingluo	Yingluo_o1	Lijin_o1	0.000709051	0.000716256	0.989941	23370
Seocheon	Yingluo	Yingluo_o1	PajuSeoul	-0.000419153	0.000369158	-1.13543	47520
Seocheon	Yingluo	Yingluo_o1	Wenzhou	-0.00362155	0.000512133	-7.07151	47655
Seocheon	Yingluo	Yingluo_o1	Yingluo_o2	0.00105667	0.000611328	1.72849	33858
Seocheon	Yingluo	Yingluo_o1	Zhenjiang	0.000847837	0.000342096	2.47836	47655
Seocheon	Yingluo	Yingluo_o1	Zhenjiang_o1	-0.00016267	0.000528661	-0.307703	47525
Seocheon	Yingluo	Yingluo_o2	Lijin	0.000145597	0.000443907	0.327989	36703
Seocheon	Yingluo	Yingluo_o2	Lijin_o1	0.000152466	0.000785388	0.194129	18391
Seocheon	Yingluo	Yingluo_o2	PajuSeoul	-0.00156569	0.000502237	-3.11744	36566
Seocheon	Yingluo	Yingluo_o2	Wenzhou	-0.00460542	0.000569824	-8.08218	36703
Seocheon	Yingluo	Yingluo_o2	Yingluo_o1	-0.00105667	0.000611328	-1.72849	33858
Seocheon	Yingluo	Yingluo_o2	Zhenjiang	-0.000132824	0.000441236	-0.301026	36703
Seocheon	Yingluo	Yingluo_o2	Zhenjiang_o1	-0.00112037	0.000484358	-2.31311	36611
Seocheon	Yingluo	Zhenjiang	Lijin	0.000379256	0.000128414	2.95338	52034
Seocheon	Yingluo	Zhenjiang	Lijin_o1	0.000244918	0.000529045	0.462944	25506
Seocheon	Yingluo	Zhenjiang	PajuSeoul	-0.00140811	0.00018099	-7.78003	51884
Seocheon	Yingluo	Zhenjiang	Wenzhou	-0.00443112	0.000376301	-11.7754	52034
Seocheon	Yingluo	Zhenjiang	Yingluo_o1	-0.000847837	0.000342096	-2.47836	47655
Seocheon	Yingluo	Zhenjiang	Yingluo_o2	0.000132824	0.000441236	0.301026	36703
Seocheon	Yingluo	Zhenjiang	Zhenjiang_o1	-0.00105919	0.000377639	-2.80476	51883
Seocheon	Yingluo	Zhenjiang_o1	Lijin	0.0014403	0.000410143	3.5117	51883
Seocheon	Yingluo	Zhenjiang_o1	Lijin_o1	0.00130271	0.000595924	2.18603	25463
Seocheon	Yingluo	Zhenjiang_o1	PajuSeoul	-0.000332566	0.000440639	-0.754736	51733
Seocheon	Yingluo	Zhenjiang_o1	Wenzhou	-0.00337174	0.000349501	-9.64731	51883
Seocheon	Yingluo	Zhenjiang_o1	Yingluo_o1	0.00016267	0.000528661	0.307703	47525
Seocheon	Yingluo	Zhenjiang_o1	Yingluo_o2	0.00112037	0.000484358	2.31311	36611
Seocheon	Yingluo	Zhenjiang_o1	Zhenjiang	0.00105919	0.000377639	2.80476	51883
Seocheon	Yingluo_o1	Lijin	Lijin_o1	0.000197945	0.000977202	0.202563	23370
Seocheon	Yingluo_o1	Lijin	PajuSeoul	-0.000490282	0.000311355	-1.57467	47520
Seocheon	Yingluo_o1	Lijin	Wenzhou	-0.00432657	0.000499206	-8.6669	47655
Seocheon	Yingluo_o1	Lijin	Yingluo	-0.000338206	0.000205065	-1.64926	47655
Seocheon	Yingluo_o1	Lijin	Yingluo_o2	4.39319e-05	0.000775591	0.0566432	33858
Seocheon	Yingluo_o1	Lijin	Zhenjiang	-0.000192698	0.000208566	-0.923916	47655
Seocheon	Yingluo_o1	Lijin	Zhenjiang_o1	-0.00121087	0.00051038	-2.37249	47525
Seocheon	Yingluo_o1	Lijin_o1	Lijin	-0.000197945	0.000977202	-0.202563	23370
Seocheon	Yingluo_o1	Lijin_o1	PajuSeoul	-0.000597078	0.00106985	-0.558094	23275
Seocheon	Yingluo_o1	Lijin_o1	Wenzhou	-0.00450668	0.00104856	-4.29795	23370
Seocheon	Yingluo_o1	Lijin_o1	Yingluo	-0.000228845	0.000928513	-0.246464	23370
Seocheon	Yingluo_o1	Lijin_o1	Yingluo_o2	0.00015671	0.00152894	0.102496	17009
Seocheon	Yingluo_o1	Lijin_o1	Zhenjiang	-0.000390008	0.000999608	-0.390161	23370
Seocheon	Yingluo_o1	Lijin_o1	Zhenjiang_o1	-0.00165319	0.00104341	-1.58442	23330
Seocheon	Yingluo_o1	PajuSeoul	Lijin	0.000490282	0.000311355	1.57467	47520
Seocheon	Yingluo_o1	PajuSeoul	Lijin_o1	0.000597078	0.00106985	0.558094	23275
Seocheon	Yingluo_o1	PajuSeoul	Wenzhou	-0.0038366	0.000549554	-6.98129	47520
Seocheon	Yingluo_o1	PajuSeoul	Yingluo	0.000162326	0.000352065	0.461067	47520
Seocheon	Yingluo_o1	PajuSeoul	Yingluo_o2	0.000380024	0.000839817	0.452508	33735
Seocheon	Yingluo_o1	PajuSeoul	Zhenjiang	0.000302116	0.000343341	0.87993	47520
Seocheon	Yingluo_o1	PajuSeoul	Zhenjiang_o1	-0.000759394	0.000593787	-1.2789	47390
Seocheon	Yingluo_o1	Wenzhou	Lijin	0.00432657	0.000499206	8.6669	47655
Seocheon	Yingluo_o1	Wenzhou	Lijin_o1	0.00450668	0.00104856	4.29795	23370
Seocheon	Yingluo_o1	Wenzhou	PajuSeoul	0.0038366	0.000549554	6.98129	47520
Seocheon	Yingluo_o1	Wenzhou	Yingluo	0.00398836	0.00047389	8.41621	47655
Seocheon	Yingluo_o1	Wenzhou	Yingluo_o2	0.00428668	0.0008081	5.30464	33858
Seocheon	Yingluo_o1	Wenzhou	Zhenjiang	0.00413387	0.000446444	9.25955	47655
Seocheon	Yingluo_o1	Wenzhou	Zhenjiang_o1	0.00311278	0.000482181	6.45562	47525
Seocheon	Yingluo_o1	Yingluo	Lijin	0.000338206	0.000205065	1.64926	47655
Seocheon	Yingluo_o1	Yingluo	Lijin_o1	0.000228845	0.000928513	0.246464	23370
Seocheon	Yingluo_o1	Yingluo	PajuSeoul	-0.000162326	0.000352065	-0.461067	47520
Seocheon	Yingluo_o1	Yingluo	Wenzhou	-0.00398836	0.00047389	-8.41621	47655
Seocheon	Yingluo_o1	Yingluo	Yingluo_o2	0.000418392	0.000767236	0.545323	33858
Seocheon	Yingluo_o1	Yingluo	Zhenjiang	0.000145509	0.000225028	0.646626	47655
Seocheon	Yingluo_o1	Yingluo	Zhenjiang_o1	-0.000879772	0.00050544	-1.74061	47525
Seocheon	Yingluo_o1	Yingluo_o2	Lijin	-4.39319e-05	0.000775591	-0.0566432	33858
Seocheon	Yingluo_o1	Yingluo_o2	Lijin_o1	-0.00015671	0.00152894	-0.102496	17009
Seocheon	Yingluo_o1	Yingluo_o2	PajuSeoul	-0.000380024	0.000839817	-0.452508	33735
Seocheon	Yingluo_o1	Yingluo_o2	Wenzhou	-0.00428668	0.0008081	-5.30464	33858
Seocheon	Yingluo_o1	Yingluo_o2	Yingluo	-0.000418392	0.000767236	-0.545323	33858
Seocheon	Yingluo_o1	Yingluo_o2	Zhenjiang	-0.000121482	0.000765872	-0.158619	33858
Seocheon	Yingluo_o1	Yingluo_o2	Zhenjiang_o1	-0.00158959	0.000801705	-1.98276	33778
Seocheon	Yingluo_o1	Zhenjiang	Lijin	0.000192698	0.000208566	0.923916	47655
Seocheon	Yingluo_o1	Zhenjiang	Lijin_o1	0.000390008	0.000999608	0.390161	23370
Seocheon	Yingluo_o1	Zhenjiang	PajuSeoul	-0.000302116	0.000343341	-0.87993	47520
Seocheon	Yingluo_o1	Zhenjiang	Wenzhou	-0.00413387	0.000446444	-9.25955	47655
Seocheon	Yingluo_o1	Zhenjiang	Yingluo	-0.000145509	0.000225028	-0.646626	47655
Seocheon	Yingluo_o1	Zhenjiang	Yingluo_o2	0.000121482	0.000765872	0.158619	33858
Seocheon	Yingluo_o1	Zhenjiang	Zhenjiang_o1	-0.00101845	0.000505881	-2.01323	47525
Seocheon	Yingluo_o1	Zhenjiang_o1	Lijin	0.00121087	0.00051038	2.37249	47525
Seocheon	Yingluo_o1	Zhenjiang_o1	Lijin_o1	0.00165319	0.00104341	1.58442	23330
Seocheon	Yingluo_o1	Zhenjiang_o1	PajuSeoul	0.000759394	0.000593787	1.2789	47390
Seocheon	Yingluo_o1	Zhenjiang_o1	Wenzhou	-0.00311278	0.000482181	-6.45562	47525
Seocheon	Yingluo_o1	Zhenjiang_o1	Yingluo	0.000879772	0.00050544	1.74061	47525
Seocheon	Yingluo_o1	Zhenjiang_o1	Yingluo_o2	0.00158959	0.000801705	1.98276	33778
Seocheon	Yingluo_o1	Zhenjiang_o1	Zhenjiang	0.00101845	0.000505881	2.01323	47525
Seocheon	Yingluo_o2	Lijin	Lijin_o1	0.00250268	0.00135061	1.853	18391
Seocheon	Yingluo_o2	Lijin	PajuSeoul	-0.00209653	0.000443491	-4.72733	36566
Seocheon	Yingluo_o2	Lijin	Wenzhou	-0.00283031	0.000814138	-3.47645	36703
Seocheon	Yingluo_o2	Lijin	Yingluo	-0.000405658	0.000266252	-1.52359	36703
Seocheon	Yingluo_o2	Lijin	Yingluo_o1	-0.00106814	0.000810311	-1.31819	33858
Seocheon	Yingluo_o2	Lijin	Zhenjiang	1.60634e-05	0.00030372	0.0528888	36703
Seocheon	Yingluo_o2	Lijin	Zhenjiang_o1	0.00247727	0.00113222	2.18798	36611
Seocheon	Yingluo_o2	Lijin_o1	Lijin	-0.00250268	0.00135061	-1.853	18391
Seocheon	Yingluo_o2	Lijin_o1	PajuSeoul	-0.00459142	0.00147017	-3.12306	18290
Seocheon	Yingluo_o2	Lijin_o1	Wenzhou	-0.00529	0.00123511	-4.283	18391
Seocheon	Yingluo_o2	Lijin_o1	Yingluo	-0.00307797	0.00135842	-2.26585	18391
Seocheon	Yingluo_o2	Lijin_o1	Yingluo_o1	-0.00365521	0.00173297	-2.10922	17009
Seocheon	Yingluo_o2	Lijin_o1	Zhenjiang	-0.00280198	0.00134563	-2.08228	18391
Seocheon	Yingluo_o2	Lijin_o1	Zhenjiang_o1	-0.000556736	0.00132253	-0.420962	18358
Seocheon	Yingluo_o2	PajuSeoul	Lijin	0.00209653	0.000443491	4.72733	36566
Seocheon	Yingluo_o2	PajuSeoul	Lijin_o1	0.00459142	0.00147017	3.12306	18290
Seocheon	Yingluo_o2	PajuSeoul	Wenzhou	-0.000708043	0.000817859	-0.865728	36566
Seocheon	Yingluo_o2	PajuSeoul	Yingluo	0.00170888	0.000450028	3.79727	36566
Seocheon	Yingluo_o2	PajuSeoul	Yingluo_o1	0.000948019	0.000836642	1.13312	33735
Seocheon	Yingluo_o2	PajuSeoul	Zhenjiang	0.00212672	0.000450472	4.7211	36566
Seocheon	Yingluo_o2	PajuSeoul	Zhenjiang_o1	0.00461406	0.00114496	4.02987	36474
Seocheon	Yingluo_o2	Wenzhou	Lijin	0.00283031	0.000814138	3.47645	36703
Seocheon	Yingluo_o2	Wenzhou	Lijin_o1	0.00529	0.00123511	4.283	18391
Seocheon	Yingluo_o2	Wenzhou	PajuSeoul	0.000708043	0.000817859	0.865728	36566
Seocheon	Yingluo_o2	Wenzhou	Yingluo	0.00242465	0.000784843	3.08935	36703
Seocheon	Yingluo_o2	Wenzhou	Yingluo_o1	0.00176953	0.00105812	1.67233	33858
Seocheon	Yingluo_o2	Wenzhou	Zhenjiang	0.00284637	0.000765491	3.71836	36703
Seocheon	Yingluo_o2	Wenzhou	Zhenjiang_o1	0.00532487	0.000669824	7.94965	36611
Seocheon	Yingluo_o2	Yingluo	Lijin	0.000405658	0.000266252	1.52359	36703
Seocheon	Yingluo_o2	Yingluo	Lijin_o1	0.00307797	0.00135842	2.26585	18391
Seocheon	Yingluo_o2	Yingluo	PajuSeoul	-0.00170888	0.000450028	-3.79727	36566
Seocheon	Yingluo_o2	Yingluo	Wenzhou	-0.00242465	0.000784843	-3.08935	36703
Seocheon	Yingluo_o2	Yingluo	Yingluo_o1	-0.00063828	0.000813737	-0.784382	33858
Seocheon	Yingluo_o2	Yingluo	Zhenjiang	0.000421722	0.000314961	1.33896	36703
Seocheon	Yingluo_o2	Yingluo	Zhenjiang_o1	0.00288746	0.00109751	2.6309	36611
Seocheon	Yingluo_o2	Yingluo_o1	Lijin	0.00106814	0.000810311	1.31819	33858
Seocheon	Yingluo_o2	Yingluo_o1	Lijin_o1	0.00365521	0.00173297	2.10922	17009
Seocheon	Yingluo_o2	Yingluo_o1	PajuSeoul	-0.000948019	0.000836642	-1.13312	33735
Seocheon	Yingluo_o2	Yingluo_o1	Wenzhou	-0.00176953	0.00105812	-1.67233	33858
Seocheon	Yingluo_o2	Yingluo_o1	Yingluo	0.00063828	0.000813737	0.784382	33858
Seocheon	Yingluo_o2	Yingluo_o1	Zhenjiang	0.00106986	0.00079583	1.34434	33858
Seocheon	Yingluo_o2	Yingluo_o1	Zhenjiang_o1	0.00349733	0.00128468	2.72234	33778
Seocheon	Yingluo_o2	Zhenjiang	Lijin	-1.60634e-05	0.00030372	-0.0528888	36703
Seocheon	Yingluo_o2	Zhenjiang	Lijin_o1	0.00280198	0.00134563	2.08228	18391
Seocheon	Yingluo_o2	Zhenjiang	PajuSeoul	-0.00212672	0.000450472	-4.7211	36566
Seocheon	Yingluo_o2	Zhenjiang	Wenzhou	-0.00284637	0.000765491	-3.71836	36703
Seocheon	Yingluo_o2	Zhenjiang	Yingluo	-0.000421722	0.000314961	-1.33896	36703
Seocheon	Yingluo_o2	Zhenjiang	Yingluo_o1	-0.00106986	0.00079583	-1.34434	33858
Seocheon	Yingluo_o2	Zhenjiang	Zhenjiang_o1	0.00246669	0.001108	2.22625	36611
Seocheon	Yingluo_o2	Zhenjiang_o1	Lijin	-0.00247727	0.00113222	-2.18798	36611
Seocheon	Yingluo_o2	Zhenjiang_o1	Lijin_o1	0.000556736	0.00132253	0.420962	18358
Seocheon	Yingluo_o2	Zhenjiang_o1	PajuSeoul	-0.00461406	0.00114496	-4.02987	36474
Seocheon	Yingluo_o2	Zhenjiang_o1	Wenzhou	-0.00532487	0.000669824	-7.94965	36611
Seocheon	Yingluo_o2	Zhenjiang_o1	Yingluo	-0.00288746	0.00109751	-2.6309	36611
Seocheon	Yingluo_o2	Zhenjiang_o1	Yingluo_o1	-0.00349733	0.00128468	-2.72234	33778
Seocheon	Yingluo_o2	Zhenjiang_o1	Zhenjiang	-0.00246669	0.001108	-2.22625	36611
Seocheon	Zhenjiang	Lijin	Lijin_o1	-0.000154503	0.000556282	-0.277742	25506
Seocheon	Zhenjiang	Lijin	PajuSeoul	-0.00190914	0.000201241	-9.4868	51884
Seocheon	Zhenjiang	Lijin	Wenzhou	-0.00450187	0.000424542	-10.6041	52034
Seocheon	Zhenjiang	Lijin	Yingluo	-0.000351255	0.000124046	-2.83164	52034
Seocheon	Zhenjiang	Lijin	Yingluo_o1	-0.00106504	0.000337922	-3.15174	47655
Seocheon	Zhenjiang	Lijin	Yingluo_o2	0.000147855	0.000460389	0.321151	36703
Seocheon	Zhenjiang	Lijin	Zhenjiang_o1	-0.00152161	0.000407156	-3.73717	51883
Seocheon	Zhenjiang	Lijin_o1	Lijin	0.000154503	0.000556282	0.277742	25506
Seocheon	Zhenjiang	Lijin_o1	PajuSeoul	-0.00153047	0.000633019	-2.41773	25396
Seocheon	Zhenjiang	Lijin_o1	Wenzhou	-0.00414443	0.000655414	-6.32339	25506
Seocheon	Zhenjiang	Lijin_o1	Yingluo	-0.000220829	0.000573415	-0.385112	25506
Seocheon	Zhenjiang	Lijin_o1	Yingluo_o1	-0.000731721	0.000778063	-0.940439	23370
Seocheon	Zhenjiang	Lijin_o1	Yingluo_o2	0.000532368	0.000725647	0.733646	18391
Seocheon	Zhenjiang	Lijin_o1	Zhenjiang_o1	-0.00137659	0.000612171	-2.2487	25463
Seocheon	Zhenjiang	PajuSeoul	Lijin	0.00190914	0.000201241	9.4868	51884
Seocheon	Zhenjiang	PajuSeoul	Lijin_o1	0.00153047	0.000633019	2.41773	25396
Seocheon	Zhenjiang	PajuSeoul	Wenzhou	-0.00258317	0.000425453	-6.07157	51884
Seocheon	Zhenjiang	PajuSeoul	Yingluo	0.00156794	0.000188625	8.3125	51884
Seocheon	Zhenjiang	PajuSeoul	Yingluo_o1	0.000718796	0.000373137	1.92636	47520
Seocheon	Zhenjiang	PajuSeoul	Yingluo_o2	0.00205385	0.000520346	3.94708	36566
Seocheon	Zhenjiang	PajuSeoul	Zhenjiang_o1	0.000383382	0.0004475	0.856719	51733
Seocheon	Zhenjiang	Wenzhou	Lijin	0.00450187	0.000424542	10.6041	52034
Seocheon	Zhenjiang	Wenzhou	Lijin_o1	0.00414443	0.000655414	6.32339	25506
Seocheon	Zhenjiang	Wenzhou	PajuSeoul	0.00258317	0.000425453	6.07157	51884
Seocheon	Zhenjiang	Wenzhou	Yingluo	0.00415062	0.000388872	10.6735	52034
Seocheon	Zhenjiang	Wenzhou	Yingluo_o1	0.00350274	0.000500288	7.00145	47655
Seocheon	Zhenjiang	Wenzhou	Yingluo_o2	0.00469629	0.000541247	8.6768	36703
Seocheon	Zhenjiang	Wenzhou	Zhenjiang_o1	0.00298394	0.000343689	8.68208	51883
Seocheon	Zhenjiang	Yingluo	Lijin	0.000351255	0.000124046	2.83164	52034
Seocheon	Zhenjiang	Yingluo	Lijin_o1	0.000220829	0.000573415	0.385112	25506
Seocheon	Zhenjiang	Yingluo	PajuSeoul	-0.00156794	0.000188625	-8.3125	51884
Seocheon	Zhenjiang	Yingluo	Wenzhou	-0.00415062	0.000388872	-10.6735	52034
Seocheon	Zhenjiang	Yingluo	Yingluo_o1	-0.000702329	0.000347102	-2.02341	47655
Seocheon	Zhenjiang	Yingluo	Yingluo_o2	0.000554545	0.000443772	1.24962	36703
Seocheon	Zhenjiang	Yingluo	Zhenjiang_o1	-0.001164	0.000381958	-3.04744	51883
Seocheon	Zhenjiang	Yingluo_o1	Lijin	0.00106504	0.000337922	3.15174	47655
Seocheon	Zhenjiang	Yingluo_o1	Lijin_o1	0.000731721	0.000778063	0.940439	23370
Seocheon	Zhenjiang	Yingluo_o1	PajuSeoul	-0.000718796	0.000373137	-1.92636	47520
Seocheon	Zhenjiang	Yingluo_o1	Wenzhou	-0.00350274	0.000500288	-7.00145	47655
Seocheon	Zhenjiang	Yingluo_o1	Yingluo	0.000702329	0.000347102	2.02341	47655
Seocheon	Zhenjiang	Yingluo_o1	Yingluo_o2	0.00119135	0.000623684	1.91017	33858
Seocheon	Zhenjiang	Yingluo_o1	Zhenjiang_o1	-0.000419347	0.000520266	-0.806025	47525
Seocheon	Zhenjiang	Yingluo_o2	Lijin	-0.000147855	0.000460389	-0.321151	36703
Seocheon	Zhenjiang	Yingluo_o2	Lijin_o1	-0.000532368	0.000725647	-0.733646	18391
Seocheon	Zhenjiang	Yingluo_o2	PajuSeoul	-0.00205385	0.000520346	-3.94708	36566
Seocheon	Zhenjiang	Yingluo_o2	Wenzhou	-0.00469629	0.000541247	-8.6768	36703
Seocheon	Zhenjiang	Yingluo_o2	Yingluo	-0.000554545	0.000443772	-1.24962	36703
Seocheon	Zhenjiang	Yingluo_o2	Yingluo_o1	-0.00119135	0.000623684	-1.91017	33858
Seocheon	Zhenjiang	Yingluo_o2	Zhenjiang_o1	-0.00160013	0.0004832	-3.31153	36611
Seocheon	Zhenjiang	Zhenjiang_o1	Lijin	0.00152161	0.000407156	3.73717	51883
Seocheon	Zhenjiang	Zhenjiang_o1	Lijin_o1	0.00137659	0.000612171	2.2487	25463
Seocheon	Zhenjiang	Zhenjiang_o1	PajuSeoul	-0.000383382	0.0004475	-0.856719	51733
Seocheon	Zhenjiang	Zhenjiang_o1	Wenzhou	-0.00298394	0.000343689	-8.68208	51883
Seocheon	Zhenjiang	Zhenjiang_o1	Yingluo	0.001164	0.000381958	3.04744	51883
Seocheon	Zhenjiang	Zhenjiang_o1	Yingluo_o1	0.000419347	0.000520266	0.806025	47525
Seocheon	Zhenjiang	Zhenjiang_o1	Yingluo_o2	0.00160013	0.0004832	3.31153	36611
Seocheon	Zhenjiang_o1	Lijin	Lijin_o1	0.0037347	0.00113411	3.29306	25463
Seocheon	Zhenjiang_o1	Lijin	PajuSeoul	-0.00211346	0.000247211	-8.54919	51733
Seocheon	Zhenjiang_o1	Lijin	Wenzhou	-0.00136255	0.000870632	-1.56501	51883
Seocheon	Zhenjiang_o1	Lijin	Yingluo	-0.000178158	0.00015107	-1.1793	51883
Seocheon	Zhenjiang_o1	Lijin	Yingluo_o1	-0.000880928	0.0004552	-1.93526	47525
Seocheon	Zhenjiang_o1	Lijin	Yingluo_o2	0.00377634	0.00114895	3.28678	36611
Seocheon	Zhenjiang_o1	Lijin	Zhenjiang	-0.000282968	0.000153044	-1.84893	51883
Seocheon	Zhenjiang_o1	Lijin_o1	Lijin	-0.0037347	0.00113411	-3.29306	25463
Seocheon	Zhenjiang_o1	Lijin_o1	PajuSeoul	-0.00573667	0.00113124	-5.07114	25353
Seocheon	Zhenjiang_o1	Lijin_o1	Wenzhou	-0.00502695	0.000758788	-6.62497	25463
Seocheon	Zhenjiang_o1	Lijin_o1	Yingluo	-0.00411935	0.00112607	-3.65816	25463
Seocheon	Zhenjiang_o1	Lijin_o1	Yingluo_o1	-0.00477614	0.0012421	-3.84522	23330
Seocheon	Zhenjiang_o1	Lijin_o1	Yingluo_o2	-0.000726555	0.000976414	-0.744105	18358
Seocheon	Zhenjiang_o1	Lijin_o1	Zhenjiang	-0.00421379	0.00110764	-3.8043	25463
Seocheon	Zhenjiang_o1	PajuSeoul	Lijin	0.00211346	0.000247211	8.54919	51733
Seocheon	Zhenjiang_o1	PajuSeoul	Lijin_o1	0.00573667	0.00113124	5.07114	25353
Seocheon	Zhenjiang_o1	PajuSeoul	Wenzhou	0.000774181	0.000842632	0.918766	51733
Seocheon	Zhenjiang_o1	PajuSeoul	Yingluo	0.00194245	0.000237968	8.16267	51733
Seocheon	Zhenjiang_o1	PajuSeoul	Yingluo_o1	0.00110445	0.000491608	2.2466	47390
Seocheon	Zhenjiang_o1	PajuSeoul	Yingluo_o2	0.00608361	0.00114568	5.31006	36474
Seocheon	Zhenjiang_o1	PajuSeoul	Zhenjiang	0.00183738	0.000258403	7.11052	51733
Seocheon	Zhenjiang_o1	Wenzhou	Lijin	0.00136255	0.000870632	1.56501	51883
Seocheon	Zhenjiang_o1	Wenzhou	Lijin_o1	0.00502695	0.000758788	6.62497	25463
Seocheon	Zhenjiang_o1	Wenzhou	PajuSeoul	-0.000774181	0.000842632	-0.918766	51733
Seocheon	Zhenjiang_o1	Wenzhou	Yingluo	0.00118439	0.000854808	1.38557	51883
Seocheon	Zhenjiang_o1	Wenzhou	Yingluo_o1	0.000426309	0.000935361	0.45577	47525
Seocheon	Zhenjiang_o1	Wenzhou	Yingluo_o2	0.00509034	0.00064485	7.89383	36611
Seocheon	Zhenjiang_o1	Wenzhou	Zhenjiang	0.00107958	0.000838264	1.28788	51883
Seocheon	Zhenjiang_o1	Yingluo	Lijin	0.000178158	0.00015107	1.1793	51883
Seocheon	Zhenjiang_o1	Yingluo	Lijin_o1	0.00411935	0.00112607	3.65816	25463
Seocheon	Zhenjiang_o1	Yingluo	PajuSeoul	-0.00194245	0.000237968	-8.16267	51733
Seocheon	Zhenjiang_o1	Yingluo	Wenzhou	-0.00118439	0.000854808	-1.38557	51883
Seocheon	Zhenjiang_o1	Yingluo	Yingluo_o1	-0.000717102	0.000465734	-1.53973	47525
Seocheon	Zhenjiang_o1	Yingluo	Yingluo_o2	0.00400783	0.00113058	3.54493	36611
Seocheon	Zhenjiang_o1	Yingluo	Zhenjiang	-0.00010481	0.000169224	-0.619358	51883
Seocheon	Zhenjiang_o1	Yingluo_o1	Lijin	0.000880928	0.0004552	1.93526	47525
Seocheon	Zhenjiang_o1	Yingluo_o1	Lijin_o1	0.00477614	0.0012421	3.84522	23330
Seocheon	Zhenjiang_o1	Yingluo_o1	PajuSeoul	-0.00110445	0.000491608	-2.2466	47390
[truncated: 3,042 more rows]

## Sheet: Table S3
Table S3. Sequencing summaries and meta information of Eriocheir sinensis. 'nr.all' = the number of total sequencing reads; 'nr.mapped' = the number of mapped sequencing reads; 'pr.mapped' = ratio of the number of mapped reads to total reads; 'nr.q30' = the number of reads exceeding mapping quality 30; 'pr.q30' = ratio of the number of reads exceeding mapping quality 30 to mapped reads; standard …
													kraken
ID	Collecting date	Pop	Relatedness	nr.all	nr.mapped	pr.mapped	nr.q30	pr.q30	GC	mean coverage	sd.cov	TCorAG	pr.unclassified (%)	pr.bacteria (%)	Note
L1	2016.10.16	Yingluo		3470934	2576127	0.7422	1510651	0.586404	42.29	0.106	1.4569	0.00612404	89.95	4.09
L2	2016.10.16	Yingluo_o2		5271844	4622673	0.876861	2651403	0.573565	43.18	0.1867	2.0547	0.0061451	95.52	1.96
L3	2016.10.16	Yingluo		3096086	2636761	0.851643	1609473	0.610398	42.77	0.1131	1.215	0.00605513	95.48	2.12
L4	2016.10.16	Yingluo		4852830	4247147	0.87519	2499516	0.588516	42.52	0.176	2.0704	0.00607296	95.45	1.49
L5	2016.10.16	Yingluo		9445398	7351414	0.778306	4376315	0.595302	43.51	0.3066	3.4676	0.00585099	86.9	10.46
L6	2016.10.16	Yingluo		8612724	7440921	0.863945	4251248	0.571334	42.62	0.2987	3.8825	0.00576987	92.54	2.35
L7	2016.10.16	Yingluo		5326980	4730757	0.888075	2774166	0.586411	43.36	0.1953	1.6985	0.0060573	95.01	2.45
L8	2016.10.16	Yingluo		147312	126055	0.855701	72625	0.576137	43.8	0.0051	0.0989	0.00770281	98.23	0.8	low mapping rate
L9	2016.10.16	Yingluo		11650194	9045506	0.776425	5299339	0.585853	38.5	0.3669	2.3264	0.00583411	88.61	4.28	low number of SNP
L10	2016.10.16	Yingluo_o1		4893580	4321807	0.883159	2529243	0.585228	43.62	0.178	2.01	0.00631236	95.35	2.32
L11	2016.10.16	Yingluo		2876702	2343572	0.814673	1426363	0.608628	42.81	0.1004	1.4057	0.00610862	88.62	9.19
L12	2016.10.16	Yingluo		6330850	5729523	0.905016	3455367	0.603081	43.55	0.2432	2.9866	0.00597808	96.74	1.02
L14	2016.10.16	Yingluo		4391490	3860387	0.879061	2413929	0.625308	42.59	0.1697	1.962	0.00598623	95.48	1.74
L15	2016.10.16	Yingluo		4297876	3842491	0.894044	2258837	0.587857	43.26	0.159	1.5797	0.00586664	95.47	2.16
L16	2016.10.16	Yingluo		17364630	8758064	0.504362	5331430	0.608745	42.83	0.3745	2.2202	0.00565778	61.34	35.29
L17	2016.10.16	Yingluo		4990304	4374737	0.876647	2611108	0.596861	42.46	0.1837	2.2505	0.0061672	95.8	1.25
L18	2016.10.16	Yingluo		13111206	10764151	0.820989	6466328	0.600728	39.56	0.4541	3.3651	0.00526551	90.19	3.88
L19	2016.10.16	Yingluo		2896488	2564385	0.885343	1538043	0.599771	43.56	0.1082	1.3189	0.00586818	95.99	1.78
L20	2016.10.16	Yingluo		14903776	11615636	0.779375	7058026	0.607631	44.88	0.497	3.7085	0.00572609	87.83	10.61
L21	2016.10.16	Yingluo		9114086	5447886	0.597744	3353904	0.615634	44.31	0.2359	1.5454	0.005823	72.07	26.5
L22	2016.10.16	Yingluo		9601912	8655120	0.901395	5405353	0.624527	42.57	0.3804	3.5103	0.00571513	96.65	1.02
L23	2016.10.16	Yingluo		15036278	13306312	0.884947	8100720	0.608788	43.32	0.5697	3.8137	0.00552313	94.32	2.5
L24	2016.10.16	Yingluo	1 drel (L25)	14500158	12972909	0.894674	8174817	0.630145	41.51	0.5749	8.3672	0.00553861	95.82	1.32	duplicate individual
L25	2016.10.16	Yingluo		4135382	3714983	0.898341	2180124	0.586846	43.89	0.1535	1.709	0.00605618	97.02	0.85
L17re	2016.10.16	Yingluo		8288974	7493773	0.904065	4215405	0.562521	43.14	0.2981	3.8716	0.00551402	97.92	0.57
L18re	2016.10.16	Yingluo		7972318	7285212	0.913814	4391138	0.602747	41.96	0.3103	4.7199	0.00538027	98.05	0.54
L19re	2016.10.16	Yingluo		6115102	5399463	0.882972	3314546	0.613866	43.23	0.2342	3.6511	0.00561236	97.63	0.76
L20re	2016.10.16	Yingluo		6563462	5591050	0.851845	3403275	0.608701	43.36	0.2405	3.7133	0.00555063	98	0.62
L22re	2016.10.16	Yingluo_o1		6035570	5466593	0.905729	3329866	0.60913	43.13	0.2357	3.7489	0.00554374	98.21	0.48
YL1	2016.10.16	Lijin		4031466	3590698	0.890668	2105137	0.586275	44.71	0.1484	1.8437	0.00628354	96.75	1.19
YL2	2016.10.16	Lijin		15561026	12783893	0.821533	7723198	0.604135	43.56	0.543	3.7447	0.00560881	90.74	6.94
YL3	2016.10.16	Lijin		3679432	3332913	0.905823	2003318	0.601071	43.39	0.141	1.3355	0.00599353	96.09	1.39
YL4	2016.10.16	Lijin		7235058	6516928	0.900743	3818215	0.585892	44.3	0.2688	3.4983	0.0060591	96.47	1.14
YL5	2016.10.16	Lijin		7252076	6537293	0.901437	3848730	0.588735	42.7	0.271	3.4856	0.00611666	96.58	1.09
YL6	2016.10.16	Lijin		3547636	3178938	0.896072	1841250	0.579203	44.09	0.1299	1.6693	0.00604167	96.79	1.21
YL7	2016.10.16	Lijin		16414414	14750962	0.898659	9107477	0.617416	44.87	0.6419	4.8454	0.00574524	97.27	0.93
YL8	2016.10.16	Lijin		14072246	12675045	0.900712	7598813	0.59951	44.22	0.5344	6.2863	0.00577868	96.05	1.3
YL9	2016.10.16	Lijin		4300776	3872373	0.900389	2440246	0.630168	42.86	0.1716	1.909	0.00592667	96.25	1.18
YL10	2016.10.16	Lijin		5144708	4648420	0.903534	2970090	0.638946	42.71	0.209	2.7726	0.00591653	96.39	1.12
YL11	2016.10.16	Lijin		4881756	4348555	0.890777	2736353	0.629256	42.63	0.1929	2.5932	0.00606419	96.93	0.95
YL12	2016.10.16	Lijin		2944386	2563449	0.870623	1562784	0.609641	43.46	0.1102	1.334	0.0062018	96.46	1.11
YL13	2016.10.16	Lijin		3160354	2726417	0.862694	1609728	0.590419	43	0.1133	1.32	0.00602889	95.44	1.53
YL14	2016.10.16	Lijin	1 drel (YL24)	6481220	5829109	0.899385	3487699	0.598325	43.6	0.2456	3.0367	0.00611442	96.71	1	duplicate individual
YL15	2016.10.16	Lijin		5015886	4459110	0.888997	2759305	0.618802	42.12	0.1942	2.4065	0.0059173	96.03	1.22
YL16	2016.10.16	Lijin		4450744	4021572	0.903573	2460906	0.611926	43.05	0.1731	2.0678	0.00597872	96.08	1.26
YL17	2016.10.16	Lijin_o1		4203290	3736722	0.888999	2305735	0.617048	42.19	0.1622	1.9245	0.00608554	95.92	1.28
YL18	2016.10.16	Lijin		6640268	5992148	0.902396	3465715	0.578376	43.65	0.244	3.0243	0.00605808	96.93	0.91
YL19	2016.10.16	Lijin		6742606	5987332	0.887985	3574608	0.597029	43.22	0.2516	3.1628	0.00605314	96.31	1.44
YL20	2016.10.16	Lijin		4499758	4045253	0.898993	2448873	0.60537	43.87	0.1727	2.0093	0.00608332	97.06	0.92
YL21	2016.10.16	Lijin		5940132	5389750	0.907345	3211485	0.59585	43.25	0.2263	2.3699	0.00594901	96.43	1.3
YL22	2016.10.16	Lijin	1 drel (YL28)	4195400	2610820	0.622305	1549972	0.593672	44.01	0.1091	1.0232	0.00610266	74.04	24.24	duplicate individual
YL23	2016.10.16	Lijin		4522240	4050505	0.895686	2442923	0.603116	43.34	0.1723	2.1081	0.00607871	96.91	0.96
YL24	2016.10.16	Lijin		6350386	5705729	0.898485	3614444	0.633476	42.48	0.2545	3.0824	0.00594287	96.83	1
YL25	2016.10.16	Lijin		2839550	15831	0.00557518	9612	0.607163	39.81	0.0007	0.0504	0.00610459	3.92	96.05	low mapping rate
YL26	2016.10.16	Lijin	1 drel (YL18)	3112570	2783499	0.894277	1716984	0.616844	43.46	0.1208	1.0901	0.00616567	96.19	1.55	duplicate individual
YL27	2016.10.16	Lijin		13604842	12025416	0.883907	6814865	0.566705	44.23	0.4795	3.4641	0.00563954	94.67	2.42
YL28	2016.10.16	Lijin		13135336	11442403	0.871116	6885858	0.601784	43.13	0.4842	3.3713	0.00551973	94.03	2.36
YL29	2016.10.16	Lijin		22505562	20153555	0.895492	12974857	0.6438	42.79	0.9094	9.2156	0.00582358	95.03	1.62
YL30	2016.10.16	Lijin		3466112	3075220	0.887225	1695146	0.551228	42.96	0.1201	1.2033	0.00550157	95.63	3.03
YZ1	2018.11.26	Zhenjiang		317676	286104	0.900616	170762	0.596853	42.73	0.0121	0.2186	0.0072222	98.98	0.27	low mapping rate
YZ2	2018.11.26	Zhenjiang_o1		6098164	5503945	0.902558	3343338	0.607444	42.91	0.2358	2.9831	0.00609237	97.45	0.84
YZ3	2018.11.26	Zhenjiang_o1		14822866	13193040	0.890046	8310015	0.629879	41.94	0.5843	7.5485	0.00568808	95.7	1.29
YZ4	2018.11.26	Zhenjiang		2481368	1869548	0.753434	1071404	0.573082	44.05	0.0723	0.5588	0.0059447	87.92	4.31
YZ5	2018.11.26	Zhenjiang		4986294	4468418	0.89614	2745889	0.61451	43.79	0.1937	2.6144	0.00614247	97.47	0.82
YZ6	2018.11.26	Zhenjiang		4761454	4326573	0.908666	2742881	0.633962	42.52	0.1935	2.9639	0.00581334	97.26	0.87
YZ7	2018.11.26	Zhenjiang		6184896	5528813	0.893922	3392016	0.613516	43.05	0.239	3.0255	0.00615922	97.04	0.95
YZ8	2018.11.26	Zhenjiang		3953896	3396815	0.859106	2067786	0.608743	43.81	0.1458	2.2829	0.00627566	96.3	1.14
YZ9	2018.11.26	Zhenjiang		7571808	309658	0.0408962	170206	0.549658	40.44	0.0118	0.2877	0.00635012	8.12	91.77	low mapping rate
YZ10	2018.11.26	Zhenjiang		6941984	6147040	0.885487	3655169	0.594623	43.77	0.2578	3.5453	0.00618582	97.58	0.81
YZ11	2018.11.26	Zhenjiang		3288854	2841263	0.863907	1712072	0.602574	42.35	0.1204	1.4446	0.0060903	95.74	1.47
YZ12	2018.11.26	Zhenjiang		29130138	23371979	0.80233	13484958	0.576971	42.58	0.9446	12.6776	0.00573832	87.6	3.27
YZ13	2018.11.26	Zhenjiang		5247360	4707904	0.897195	2849671	0.605295	43.48	0.2011	2.6342	0.00604274	97.25	0.91
YZ14	2018.11.26	Zhenjiang		8901376	5857680	0.658065	3602035	0.614925	41.86	0.2527	1.8062	0.00570827	94.17	3.14
YZ15	2018.11.26	Zhenjiang		5559564	4971696	0.89426	2948462	0.59305	43.65	0.2076	3.2985	0.00640895	97.53	0.92
YZ16	2018.11.26	Zhenjiang		5000708	4070878	0.81406	2323104	0.570664	37.02	0.162	1.018	0.00548597	92.13	2.91
YZ17	2018.11.26	Zhenjiang		4858686	4384801	0.902466	2567565	0.58556	43.34	0.1813	2.7889	0.00605361	97.53	0.76
YZ18	2018.11.26	Zhenjiang		16885820	14267279	0.844927	8607421	0.603298	41.9	0.6052	7.8486	0.0057269	94.87	1.5
YZ19	2018.11.26	Zhenjiang		5278756	4743616	0.898624	2753357	0.580434	43.56	0.1943	3.0057	0.00627217	97.69	0.77
YZ20	2018.11.26	Zhenjiang_o1		18732132	15694228	0.837824	9270355	0.590686	42.49	0.6507	8.6662	0.00570844	92.35	1.96
YZ21	2018.11.26	Zhenjiang		7010860	6017180	0.858266	3204341	0.532532	35.63	0.2271	2.9977	0.00478202	94.74	1.77
YZ22	2018.11.26	Zhenjiang_o1		7313204	6522530	0.891884	3888951	0.596234	42.72	0.2737	3.7232	0.00620832	96.33	1.09
YZ23	2018.11.26	Zhenjiang_o1		8594938	7300230	0.849364	4331814	0.59338	41.1	0.3051	2.652	0.00563152	94.47	1.74
YZ24	2018.11.26	Zhenjiang		10340296	9151590	0.885041	5598132	0.611711	43.57	0.3945	3.1457	0.00561339	96.11	1.31
YZ25	2018.11.26	Zhenjiang		15290278	13603885	0.889708	8590340	0.631462	42.43	0.6037	6.5224	0.00579768	96.22	1.21
YZ26	2018.11.26	Zhenjiang		3918110	3127488	0.798213	1883330	0.602186	39.1	0.1316	1.3115	0.00558774	91.99	2.51
YZ27	2018.11.26	Zhenjiang		9684806	8651988	0.893357	5417903	0.626203	42.99	0.382	3.4977	0.00558977	96.64	1.35
YZ28	2018.11.26	Zhenjiang		6057556	5199577	0.858362	3193516	0.614188	40.53	0.2251	2.0513	0.00541968	94.92	1.6
YZ29	2018.11.26	Zhenjiang		4372092	3942121	0.901656	2542566	0.644974	42.78	0.179	2.3941	0.00585934	96.7	1
OR1	2017.2.25	Wenzhou		1870260	1581390	0.845546	1049914	0.663918	40.26	0.0724	0.5277	0.00704325	91.69	4.11	low number of SNP
OR2	2017.2.25	Wenzhou		8791880	5782131	0.657667	3487329	0.603122	43.12	0.2448	2.019	0.00637767	71.92	26.09
OR3	2017.2.25	Wenzhou		3490340	3144772	0.900993	2013633	0.640311	42.41	0.1417	1.8154	0.00625231	96.64	1.07
OR4	2017.2.25	Wenzhou		4804540	4343899	0.904124	2579300	0.593775	42.67	0.1821	2.0909	0.00592554	97.59	0.82
OR5	2017.2.25	Wenzhou		3950822	3574920	0.904855	2267591	0.634305	42.53	0.1597	2.1245	0.00610623	96.8	0.97
OR6	2017.2.25	Wenzhou		4709224	4263798	0.905414	2711457	0.635925	42.27	0.1908	2.6268	0.00611557	96.32	1.22
OR7	2017.2.25	Wenzhou		10038994	9079823	0.904455	5802009	0.639	42.38	0.4075	6.2561	0.00587965	96.06	1.28
OR8	2017.2.25	Wenzhou		4279568	3876071	0.905715	2444627	0.630697	42.23	0.1723	2.5389	0.00609552	97.16	0.86
OR9	2017.2.25	Wenzhou		8150950	7354888	0.902335	4683699	0.636814	42.54	0.3298	4.6055	0.00613274	96.84	1
OR10	2017.2.25	Wenzhou		28009276	24697119	0.881748	15638428	0.633209	42.34	1.0981	12.3316	0.00588441	95.52	1.66
OR11	2017.2.25	Wenzhou		5188950	4696575	0.905111	2922703	0.622305	43.13	0.2058	2.3331	0.00609698	96.66	1.07
OR12	2017.2.25	Wenzhou		17291468	15627282	0.903757	9866814	0.631384	42.89	0.6944	8.8846	0.00602508	96.43	1.12
OR13	2017.2.25	Wenzhou		14955164	12094626	0.808726	7704324	0.637004	43.74	0.5422	4.9319	0.00599815	91.28	7.2
OR14	2017.2.25	Wenzhou		17273808	15098631	0.874077	9645962	0.638863	42.55	0.6769	6.257	0.00615151	96.25	1.37
OR15	2017.2.25	Wenzhou		6932	4780	0.689556	2946	0.616318	42.5	0.0002	0.0151	0.00693675	80.7	18.23	low mapping rate
OR16	2017.2.25	Wenzhou		91980	4182	0.0454664	2284	0.54615	41.98	0.0001	0.0183	0.00610866	95.29	4.42	low mapping rate
OR17	2017.2.25	Wenzhou		2053310	554731	0.270164	338529	0.610258	42.06	0.0238	0.2932	0.00567784	30.04	67.13	low mapping rate
OR18	2017.2.25	Wenzhou		7117622	5611954	0.788459	3261461	0.581163	38.68	0.2295	2.3292	0.00556125	92.05	3.25
OR19	2017.2.25	Wenzhou		4526036	3623010	0.800482	2234275	0.61669	40	0.156	0.9383	0.006267	88.62	8
OR20	2017.2.25	Wenzhou		4198830	3569284	0.850066	2183761	0.61182	40.61	0.1538	1.6247	0.00597401	96.02	1.24
OR21	2017.2.25	Wenzhou		7376678	6621069	0.897568	4121397	0.622467	43.02	0.2903	2.9394	0.00615108	96.9	0.95
OR22	2017.2.25	Wenzhou		3688632	3055068	0.828239	1944010	0.636323	40.58	0.1365	1.4156	0.00603711	93.2	3.54
OR23	2017.2.25	Wenzhou		9692006	8706489	0.898317	5459851	0.627101	42.93	0.3849	3.9876	0.0060579	96.73	1.11
OR24	2017.2.25	Wenzhou		7473618	6676413	0.893331	4154080	0.622202	43.05	0.2926	2.9737	0.00614048	96.66	1.07
OR25	2017.2.25	Wenzhou		9827140	8833262	0.898864	5509018	0.623667	42.54	0.3876	3.6389	0.00612818	96.6	1.08
OR26	2017.2.25	Wenzhou		8751938	7870643	0.899303	4928008	0.626125	42.55	0.3469	3.4505	0.00607762	96.54	1.11
OR27	2017.2.25	Wenzhou		4546926	3818813	0.839867	2429579	0.636213	42.32	0.1705	1.5832	0.00621905	93.21	3.99
OR28	2017.2.25	Wenzhou		13067126	11792867	0.902484	7524094	0.638021	42.53	0.5302	5.5468	0.0059449	96.84	1.05
OR29	2017.2.25	Wenzhou		9488966	8469991	0.892615	5306306	0.626483	42.24	0.374	3.68	0.00597894	97.03	0.92
OR30	2017.2.25	Wenzhou		4683364	3737804	0.798102	2285525	0.611462	43.58	0.1607	1.5329	0.00612216	91.7	4.28
S1	2020.7.12	PajuSeoul		7014238	6355583	0.906097	3840398	0.604256	42.69	0.2709	3.6007	0.00615017	98.27	0.54
SEO4	2020.7.12	PajuSeoul		20701478	17797194	0.859706	11068616	0.62193	42.79	0.7795	10.5291	0.00568712	98.27	0.6
SEO10	2020.7.12	PajuSeoul		7652534	6865690	0.897179	4253352	0.619508	43.31	0.2999	3.9587	0.00588318	97.91	0.63
SEO13	2020.7.12	PajuSeoul		11229336	9945549	0.885676	6116919	0.615041	43.37	0.4314	3.893	0.00596589	98.04	0.69
SEO20	2020.7.12	PajuSeoul		7579316	4839430	0.638505	3016511	0.623319	43.17	0.2126	2.8436	0.00587892	96.07	2.56
IE4	2022.11.28	PajuSeoul		6268848	5641080	0.899859	3543644	0.628185	42.95	0.2494	3.402	0.00588395	97.05	0.85
IE11	2022.11.28	PajuSeoul		7553740	6842989	0.905907	4383772	0.640622	43.08	0.309	4.1475	0.00581613	97.4	0.74
K1	2021.8.26	Seocheon		7969068	7163888	0.898962	4568059	0.637651	43.48	0.3222	4.0936	0.00612998	98.01	0.63
K3	2021.8.26	Seocheon		6391994	5765643	0.90201	3719062	0.645039	42.93	0.2621	3.3988	0.00617956	97.53	0.7
K10	2021.8.26	Seocheon		9216300	8295379	0.900077	5513410	0.664636	43.03	0.3884	4.8775	0.00621076	97.75	0.71
K12	2021.8.26	Seocheon		9636394	8652811	0.89793	5603238	0.647563	43.23	0.3946	5.0889	0.00611038	97.01	0.93
K13	2021.8.26	Seocheon		7225742	6548180	0.906229	4279975	0.653613	43.31	0.3012	3.8519	0.0064217	97.23	0.8
K14	2021.8.26	Seocheon		9204220	8346522	0.906815	5419540	0.649317	43.21	0.3817	4.9892	0.00622315	97.44	0.75
K19	2021.8.26	Seocheon		9912332	8922008	0.900092	5803760	0.650499	43.33	0.4091	5.1592	0.00626709	97.87	0.65
K20	2021.8.26	Seocheon		8385654	7602397	0.906596	4790846	0.630176	42.2	0.3375	5.3452	0.00625758	97.73	0.66

## Sheet: Table S4
Table S4. Pairwise genetic mismatch between six major populations of Eriocheir sinensis.
Population ID1	Individual ID1	Population ID2	Individual ID2	Number of SNP	Number of mismatch	Proportion of Mismatch
Wenzhou	OR10	PajuSeoul	IE11	107191	15262	0.14238
Wenzhou	OR10	PajuSeoul	IE4	101296	14382	0.14198
Wenzhou	OR10	Seocheon	K1	110039	16264	0.1478
Wenzhou	OR10	Seocheon	K10	112940	16558	0.14661
Wenzhou	OR10	Seocheon	K12	112306	16610	0.1479
Wenzhou	OR10	Seocheon	K13	107429	16464	0.15325
Wenzhou	OR10	Seocheon	K14	111672	16748	0.14997
Wenzhou	OR10	Seocheon	K19	114224	16880	0.14778
Wenzhou	OR10	Seocheon	K20	107941	16171	0.14981
Wenzhou	OR10	Seocheon	K3	104893	15639	0.14909
Wenzhou	OR10	Yingluo	L1	52692	7526	0.14283
Wenzhou	OR10	Yingluo	L10	87766	12701	0.14471
Wenzhou	OR10	Yingluo	L11	50614	7152	0.1413
Wenzhou	OR10	Yingluo	L12	93924	13291	0.14151
Wenzhou	OR10	Yingluo	L14	71966	10203	0.14178
Wenzhou	OR10	Yingluo	L15	73846	10395	0.14077
Wenzhou	OR10	Yingluo	L16	114265	16256	0.14227
Wenzhou	OR10	Yingluo	L17	84257	11874	0.14093
Wenzhou	OR10	Yingluo	L17re	106234	14851	0.1398
Wenzhou	OR10	Yingluo	L18	110786	15739	0.14207
Wenzhou	OR10	Yingluo	L18re	91383	12605	0.13794
Wenzhou	OR10	Yingluo	L19	50625	7222	0.14266
Wenzhou	OR10	Yingluo	L19re	80244	11309	0.14093
Wenzhou	OR10	Yingluo	L2	90067	12854	0.14272
Wenzhou	OR10	Yingluo	L20	124653	17773	0.14258
Wenzhou	OR10	Yingluo	L20re	87179	12417	0.14243
Wenzhou	OR10	Yingluo	L21	111172	15625	0.14055
Wenzhou	OR10	Yingluo	L22	122311	17500	0.14308
Wenzhou	OR10	Yingluo	L22re	86218	12057	0.13984
Wenzhou	OR10	Yingluo	L23	124307	17762	0.14289
Wenzhou	OR10	Yingluo	L24	69185	9888	0.14292
Wenzhou	OR10	Yingluo	L25	92552	13041	0.1409
Wenzhou	OR10	Yingluo	L3	62322	8759	0.14054
Wenzhou	OR10	Yingluo	L4	76535	10837	0.1416
Wenzhou	OR10	Yingluo	L5	54123	7344	0.13569
Wenzhou	OR10	Yingluo	L6	60945	8601	0.14113
Wenzhou	OR10	Yingluo	L7	98564	13897	0.14099
Wenzhou	OR10	Wenzhou	OR11	104242	15036	0.14424
Wenzhou	OR10	Wenzhou	OR12	101674	14633	0.14392
Wenzhou	OR10	Wenzhou	OR13	117736	17319	0.1471
Wenzhou	OR10	Wenzhou	OR14	80598	11465	0.14225
Wenzhou	OR10	Wenzhou	OR18	93637	14019	0.14972
Wenzhou	OR10	Wenzhou	OR19	44966	6548	0.14562
Wenzhou	OR10	Wenzhou	OR20	88294	12776	0.1447
Wenzhou	OR10	Wenzhou	OR21	116788	17450	0.14942
Wenzhou	OR10	Wenzhou	OR22	63359	9020	0.14236
Wenzhou	OR10	Wenzhou	OR23	121690	17939	0.14742
Wenzhou	OR10	Wenzhou	OR24	110230	15896	0.14421
Wenzhou	OR10	Wenzhou	OR25	119793	17592	0.14685
Wenzhou	OR10	Wenzhou	OR26	119137	17194	0.14432
Wenzhou	OR10	Wenzhou	OR27	66652	9768	0.14655
Wenzhou	OR10	Wenzhou	OR28	123664	18045	0.14592
Wenzhou	OR10	Wenzhou	OR29	120580	17284	0.14334
Wenzhou	OR10	Wenzhou	OR30	95383	14129	0.14813
Wenzhou	OR10	PajuSeoul	S1	111689	15968	0.14297
Wenzhou	OR10	PajuSeoul	SEO10	107199	15434	0.14398
Wenzhou	OR10	PajuSeoul	SEO13	103008	14649	0.14221
Wenzhou	OR10	PajuSeoul	SEO20	95458	13452	0.14092
Wenzhou	OR10	PajuSeoul	SEO4	91217	13077	0.14336
Wenzhou	OR10	Lijin	YL1	78528	11092	0.14125
Wenzhou	OR10	Lijin	YL10	80059	11110	0.13877
Wenzhou	OR10	Lijin	YL11	83051	11677	0.1406
Wenzhou	OR10	Lijin	YL12	60325	8298	0.13755
Wenzhou	OR10	Lijin	YL13	56289	7842	0.13932
Wenzhou	OR10	Lijin	YL14	91497	13136	0.14357
Wenzhou	OR10	Lijin	YL15	82404	11554	0.14021
Wenzhou	OR10	Lijin	YL16	77260	10832	0.1402
Wenzhou	OR10	Lijin	YL17	66747	9620	0.14413
Wenzhou	OR10	Lijin	YL18	97064	13564	0.13974
Wenzhou	OR10	Lijin	YL19	95276	13263	0.13921
Wenzhou	OR10	Lijin	YL2	124760	17873	0.14326
Wenzhou	OR10	Lijin	YL20	89030	12426	0.13957
Wenzhou	OR10	Lijin	YL21	103716	14456	0.13938
Wenzhou	OR10	Lijin	YL22	59257	8755	0.14775
Wenzhou	OR10	Lijin	YL23	78895	11069	0.1403
Wenzhou	OR10	Lijin	YL24	91022	13172	0.14471
Wenzhou	OR10	Lijin	YL26	86142	11834	0.13738
Wenzhou	OR10	Lijin	YL27	122413	17696	0.14456
Wenzhou	OR10	Lijin	YL28	123351	18002	0.14594
Wenzhou	OR10	Lijin	YL29	99830	14059	0.14083
Wenzhou	OR10	Lijin	YL3	78336	10864	0.13868
Wenzhou	OR10	Lijin	YL30	65847	9021	0.137
Wenzhou	OR10	Lijin	YL4	92833	13044	0.14051
Wenzhou	OR10	Lijin	YL5	95245	13423	0.14093
Wenzhou	OR10	Lijin	YL6	71790	9988	0.13913
Wenzhou	OR10	Lijin	YL7	126390	18461	0.14606
Wenzhou	OR10	Lijin	YL8	91468	12779	0.13971
Wenzhou	OR10	Lijin	YL9	87623	12169	0.13888
Wenzhou	OR10	Zhenjiang	YZ10	93521	13061	0.13966
Wenzhou	OR10	Zhenjiang	YZ11	50226	7139	0.14214
Wenzhou	OR10	Zhenjiang	YZ12	75485	10588	0.14027
Wenzhou	OR10	Zhenjiang	YZ13	88037	12474	0.14169
Wenzhou	OR10	Zhenjiang	YZ14	106366	15251	0.14338
Wenzhou	OR10	Zhenjiang	YZ15	73750	10421	0.1413
Wenzhou	OR10	Zhenjiang	YZ16	64574	9063	0.14035
Wenzhou	OR10	Zhenjiang	YZ17	75447	10532	0.13959
Wenzhou	OR10	Zhenjiang	YZ18	66976	9350	0.1396
Wenzhou	OR10	Zhenjiang	YZ19	74920	10641	0.14203
Wenzhou	OR10	Zhenjiang	YZ2	89569	12805	0.14296
Wenzhou	OR10	Zhenjiang	YZ20	84527	12269	0.14515
Wenzhou	OR10	Zhenjiang	YZ21	100633	14115	0.14026
Wenzhou	OR10	Zhenjiang	YZ22	89123	12905	0.1448
Wenzhou	OR10	Zhenjiang	YZ23	116273	16908	0.14542
Wenzhou	OR10	Zhenjiang	YZ24	123515	17713	0.14341
Wenzhou	OR10	Zhenjiang	YZ25	89992	12910	0.14346
Wenzhou	OR10	Zhenjiang	YZ26	80290	11322	0.14101
Wenzhou	OR10	Zhenjiang	YZ27	118503	16786	0.14165
Wenzhou	OR10	Zhenjiang	YZ28	103118	14275	0.13843
Wenzhou	OR10	Zhenjiang	YZ29	76606	10823	0.14128
Wenzhou	OR10	Zhenjiang	YZ3	80234	11688	0.14567
Wenzhou	OR10	Zhenjiang	YZ4	45985	6304	0.13709
Wenzhou	OR10	Zhenjiang	YZ5	85173	11871	0.13938
Wenzhou	OR10	Zhenjiang	YZ6	74529	10418	0.13978
Wenzhou	OR10	Zhenjiang	YZ7	93702	13240	0.1413
Wenzhou	OR10	Zhenjiang	YZ8	70429	9935	0.14106
Wenzhou	OR11	PajuSeoul	IE11	128435	18743	0.14593
Wenzhou	OR11	PajuSeoul	IE4	121243	17754	0.14643
Wenzhou	OR11	Seocheon	K1	131736	19740	0.14985
Wenzhou	OR11	Seocheon	K10	135108	20248	0.14987
Wenzhou	OR11	Seocheon	K12	134118	20327	0.15156
Wenzhou	OR11	Seocheon	K13	128523	20168	0.15692
Wenzhou	OR11	Seocheon	K14	133341	20605	0.15453
Wenzhou	OR11	Seocheon	K19	136335	20709	0.1519
Wenzhou	OR11	Seocheon	K20	129317	19760	0.1528
Wenzhou	OR11	Seocheon	K3	125680	19474	0.15495
Wenzhou	OR11	Yingluo	L1	63170	9318	0.14751
Wenzhou	OR11	Yingluo	L10	106853	15736	0.14727
Wenzhou	OR11	Yingluo	L11	59627	8523	0.14294
Wenzhou	OR11	Yingluo	L12	114851	16589	0.14444
Wenzhou	OR11	Yingluo	L14	83297	12251	0.14708
Wenzhou	OR11	Yingluo	L15	87898	12819	0.14584
Wenzhou	OR11	Yingluo	L16	138366	20346	0.14704
Wenzhou	OR11	Yingluo	L17	100640	14396	0.14304
Wenzhou	OR11	Yingluo	L17re	126875	18186	0.14334
Wenzhou	OR11	Yingluo	L18	132322	19306	0.1459
Wenzhou	OR11	Yingluo	L18re	108636	15613	0.14372
Wenzhou	OR11	Yingluo	L19	60890	8862	0.14554
Wenzhou	OR11	Yingluo	L19re	94761	13786	0.14548
Wenzhou	OR11	Yingluo	L2	109892	15745	0.14328
Wenzhou	OR11	Yingluo	L20	149283	21899	0.14669
Wenzhou	OR11	Yingluo	L20re	103787	15163	0.1461
Wenzhou	OR11	Yingluo	L21	133656	19310	0.14448
Wenzhou	OR11	Yingluo	L22	145323	21282	0.14645
Wenzhou	OR11	Yingluo	L22re	103638	15082	0.14553
Wenzhou	OR11	Yingluo	L23	148915	22046	0.14804
Wenzhou	OR11	Yingluo	L24	79932	11657	0.14584
Wenzhou	OR11	Yingluo	L25	110123	15935	0.1447
Wenzhou	OR11	Yingluo	L3	75005	10819	0.14424
Wenzhou	OR11	Yingluo	L4	93088	13385	0.14379
Wenzhou	OR11	Yingluo	L5	62136	9027	0.14528
Wenzhou	OR11	Yingluo	L6	69644	9945	0.1428
Wenzhou	OR11	Yingluo	L7	118416	17078	0.14422
Wenzhou	OR11	Wenzhou	OR12	118337	17576	0.14852
Wenzhou	OR11	Wenzhou	OR13	140287	21055	0.15009
Wenzhou	OR11	Wenzhou	OR14	93110	13836	0.1486
Wenzhou	OR11	Wenzhou	OR18	111164	16738	0.15057
Wenzhou	OR11	Wenzhou	OR19	53789	7973	0.14823
Wenzhou	OR11	Wenzhou	OR20	105156	15420	0.14664
Wenzhou	OR11	Wenzhou	OR21	139876	20706	0.14803
Wenzhou	OR11	Wenzhou	OR22	73871	10920	0.14783
Wenzhou	OR11	Wenzhou	OR23	145465	21730	0.14938
Wenzhou	OR11	Wenzhou	OR24	131422	19592	0.14908
Wenzhou	OR11	Wenzhou	OR25	142908	21491	0.15038
Wenzhou	OR11	Wenzhou	OR26	142529	21069	0.14782
Wenzhou	OR11	Wenzhou	OR27	78644	11596	0.14745
Wenzhou	OR11	Wenzhou	OR28	148128	21958	0.14824
Wenzhou	OR11	Wenzhou	OR29	144287	21590	0.14963
Wenzhou	OR11	Wenzhou	OR30	114056	17124	0.15014
Wenzhou	OR11	PajuSeoul	S1	134594	19873	0.14765
Wenzhou	OR11	PajuSeoul	SEO10	128164	18971	0.14802
Wenzhou	OR11	PajuSeoul	SEO13	123071	17838	0.14494
Wenzhou	OR11	PajuSeoul	SEO20	114621	16732	0.14598
Wenzhou	OR11	PajuSeoul	SEO4	107366	15761	0.1468
Wenzhou	OR11	Lijin	YL1	93454	13403	0.14342
Wenzhou	OR11	Lijin	YL10	93459	13406	0.14344
Wenzhou	OR11	Lijin	YL11	97674	14044	0.14378
Wenzhou	OR11	Lijin	YL12	69860	9931	0.14216
Wenzhou	OR11	Lijin	YL13	64851	9262	0.14282
Wenzhou	OR11	Lijin	YL14	110261	16415	0.14887
Wenzhou	OR11	Lijin	YL15	95474	13810	0.14465
Wenzhou	OR11	Lijin	YL16	88958	12849	0.14444
Wenzhou	OR11	Lijin	YL17	76607	11088	0.14474
Wenzhou	OR11	Lijin	YL18	114213	16367	0.1433
Wenzhou	OR11	Lijin	YL19	115453	16733	0.14493
Wenzhou	OR11	Lijin	YL2	148985	21964	0.14742
Wenzhou	OR11	Lijin	YL20	105275	14925	0.14177
Wenzhou	OR11	Lijin	YL21	124022	17976	0.14494
Wenzhou	OR11	Lijin	YL22	70630	10862	0.15379
Wenzhou	OR11	Lijin	YL23	91964	13527	0.14709
Wenzhou	OR11	Lijin	YL24	110105	16363	0.14861
Wenzhou	OR11	Lijin	YL26	104240	15008	0.14398
Wenzhou	OR11	Lijin	YL27	147044	21906	0.14898
Wenzhou	OR11	Lijin	YL28	148104	22183	0.14978
Wenzhou	OR11	Lijin	YL29	116751	16864	0.14444
Wenzhou	OR11	Lijin	YL3	92735	13301	0.14343
Wenzhou	OR11	Lijin	YL30	80397	11587	0.14412
Wenzhou	OR11	Lijin	YL4	109916	15889	0.14456
Wenzhou	OR11	Lijin	YL5	114706	16659	0.14523
Wenzhou	OR11	Lijin	YL6	84630	12053	0.14242
Wenzhou	OR11	Lijin	YL7	151046	22714	0.15038
Wenzhou	OR11	Lijin	YL8	107451	15588	0.14507
Wenzhou	OR11	Lijin	YL9	103975	15050	0.14475
Wenzhou	OR11	Zhenjiang	YZ10	112524	16195	0.14392
Wenzhou	OR11	Zhenjiang	YZ11	59724	8720	0.146
Wenzhou	OR11	Zhenjiang	YZ12	86711	12484	0.14397
Wenzhou	OR11	Zhenjiang	YZ13	103622	14928	0.14406
Wenzhou	OR11	Zhenjiang	YZ14	127659	18608	0.14576
Wenzhou	OR11	Zhenjiang	YZ15	88117	12785	0.14509
Wenzhou	OR11	Zhenjiang	YZ16	77298	10949	0.14165
Wenzhou	OR11	Zhenjiang	YZ17	89364	12997	0.14544
Wenzhou	OR11	Zhenjiang	YZ18	76798	10958	0.14269
Wenzhou	OR11	Zhenjiang	YZ19	90278	13099	0.1451
Wenzhou	OR11	Zhenjiang	YZ2	108165	15907	0.14706
Wenzhou	OR11	Zhenjiang	YZ20	99409	14608	0.14695
Wenzhou	OR11	Zhenjiang	YZ21	121583	17452	0.14354
Wenzhou	OR11	Zhenjiang	YZ22	106217	15369	0.14469
Wenzhou	OR11	Zhenjiang	YZ23	139382	20458	0.14678
Wenzhou	OR11	Zhenjiang	YZ24	147420	21938	0.14881
Wenzhou	OR11	Zhenjiang	YZ25	104144	15143	0.1454
Wenzhou	OR11	Zhenjiang	YZ26	96787	13935	0.14398
Wenzhou	OR11	Zhenjiang	YZ27	141397	20511	0.14506
Wenzhou	OR11	Zhenjiang	YZ28	123152	17712	0.14382
Wenzhou	OR11	Zhenjiang	YZ29	88485	12913	0.14593
Wenzhou	OR11	Zhenjiang	YZ3	92718	13456	0.14513
Wenzhou	OR11	Zhenjiang	YZ4	55443	7973	0.14381
Wenzhou	OR11	Zhenjiang	YZ5	101852	14593	0.14328
Wenzhou	OR11	Zhenjiang	YZ6	86787	12647	0.14572
Wenzhou	OR11	Zhenjiang	YZ7	112223	16278	0.14505
Wenzhou	OR11	Zhenjiang	YZ8	84307	12274	0.14559
Wenzhou	OR12	PajuSeoul	IE11	122177	17952	0.14693
Wenzhou	OR12	PajuSeoul	IE4	115230	16915	0.14679
Wenzhou	OR12	Seocheon	K1	125355	19058	0.15203
Wenzhou	OR12	Seocheon	K10	128602	19512	0.15172
Wenzhou	OR12	Seocheon	K12	127805	19512	0.15267
Wenzhou	OR12	Seocheon	K13	122378	19418	0.15867
Wenzhou	OR12	Seocheon	K14	126574	19631	0.1551
Wenzhou	OR12	Seocheon	K19	129845	19972	0.15381
Wenzhou	OR12	Seocheon	K20	123026	18925	0.15383
Wenzhou	OR12	Seocheon	K3	119576	18460	0.15438
Wenzhou	OR12	Yingluo	L1	59236	8794	0.14846
Wenzhou	OR12	Yingluo	L10	100006	14658	0.14657
Wenzhou	OR12	Yingluo	L11	56676	8223	0.14509
Wenzhou	OR12	Yingluo	L12	107655	15769	0.14648
Wenzhou	OR12	Yingluo	L14	80832	11792	0.14588
Wenzhou	OR12	Yingluo	L15	83384	12082	0.1449
Wenzhou	OR12	Yingluo	L16	130216	19071	0.14646
Wenzhou	OR12	Yingluo	L17	95044	13810	0.1453
Wenzhou	OR12	Yingluo	L17re	120465	17444	0.14481
Wenzhou	OR12	Yingluo	L18	125353	18557	0.14804
Wenzhou	OR12	Yingluo	L18re	104179	15133	0.14526
Wenzhou	OR12	Yingluo	L19	57474	8222	0.14306
Wenzhou	OR12	Yingluo	L19re	90787	13319	0.14671
Wenzhou	OR12	Yingluo	L2	102579	14981	0.14604
Wenzhou	OR12	Yingluo	L20	141525	21106	0.14913
Wenzhou	OR12	Yingluo	L20re	99041	14462	0.14602
Wenzhou	OR12	Yingluo	L21	126107	18205	0.14436
Wenzhou	OR12	Yingluo	L22	137810	20311	0.14738
Wenzhou	OR12	Yingluo	L22re	98447	14394	0.14621
Wenzhou	OR12	Yingluo	L23	141151	21024	0.14895
Wenzhou	OR12	Yingluo	L24	77031	11311	0.14684
Wenzhou	OR12	Yingluo	L25	103894	15174	0.14605
Wenzhou	OR12	Yingluo	L3	70648	10287	0.14561
Wenzhou	OR12	Yingluo	L4	87423	12787	0.14627
Wenzhou	OR12	Yingluo	L5	60731	8693	0.14314
Wenzhou	OR12	Yingluo	L6	67955	9831	0.14467
Wenzhou	OR12	Yingluo	L7	111315	16305	0.14648
Wenzhou	OR12	Wenzhou	OR13	133260	20089	0.15075
Wenzhou	OR12	Wenzhou	OR14	90509	13329	0.14727
Wenzhou	OR12	Wenzhou	OR18	105364	15950	0.15138
Wenzhou	OR12	Wenzhou	OR19	50958	7724	0.15158
Wenzhou	OR12	Wenzhou	OR20	100273	14654	0.14614
Wenzhou	OR12	Wenzhou	OR21	132496	20250	0.15283
Wenzhou	OR12	Wenzhou	OR22	71005	10585	0.14907
Wenzhou	OR12	Wenzhou	OR23	138076	20680	0.14977
Wenzhou	OR12	Wenzhou	OR24	124988	18652	0.14923
Wenzhou	OR12	Wenzhou	OR25	135601	20574	0.15172
Wenzhou	OR12	Wenzhou	OR26	135324	20048	0.14815
Wenzhou	OR12	Wenzhou	OR27	75558	11468	0.15178
Wenzhou	OR12	Wenzhou	OR28	140341	21073	0.15016
Wenzhou	OR12	Wenzhou	OR29	136864	20428	0.14926
Wenzhou	OR12	Wenzhou	OR30	108040	16359	0.15142
Wenzhou	OR12	PajuSeoul	S1	127493	18732	0.14693
Wenzhou	OR12	PajuSeoul	SEO10	121840	18166	0.1491
Wenzhou	OR12	PajuSeoul	SEO13	117386	17252	0.14697
Wenzhou	OR12	PajuSeoul	SEO20	109057	15927	0.14604
Wenzhou	OR12	PajuSeoul	SEO4	103681	15449	0.14901
Wenzhou	OR12	Lijin	YL1	88899	12765	0.14359
Wenzhou	OR12	Lijin	YL10	90144	13095	0.14527
Wenzhou	OR12	Lijin	YL11	94387	13561	0.14367
Wenzhou	OR12	Lijin	YL12	68262	9698	0.14207
Wenzhou	OR12	Lijin	YL13	62680	9056	0.14448
Wenzhou	OR12	Lijin	YL14	103797	15373	0.14811
Wenzhou	OR12	Lijin	YL15	92025	13245	0.14393
Wenzhou	OR12	Lijin	YL16	85786	12462	0.14527
Wenzhou	OR12	Lijin	YL17	74371	10839	0.14574
Wenzhou	OR12	Lijin	YL18	109024	15746	0.14443
Wenzhou	OR12	Lijin	YL19	108731	15639	0.14383
Wenzhou	OR12	Lijin	YL2	141408	20971	0.1483
Wenzhou	OR12	Lijin	YL20	100484	14459	0.14389
Wenzhou	OR12	Lijin	YL21	117706	16818	0.14288
Wenzhou	OR12	Lijin	YL22	66730	10244	0.15351
Wenzhou	OR12	Lijin	YL23	88872	12918	0.14536
Wenzhou	OR12	Lijin	YL24	104227	15530	0.149
Wenzhou	OR12	Lijin	YL26	98035	14153	0.14437
Wenzhou	OR12	Lijin	YL27	139058	20737	0.14912
Wenzhou	OR12	Lijin	YL28	140168	20977	0.14966
Wenzhou	OR12	Lijin	YL29	112538	16555	0.14711
Wenzhou	OR12	Lijin	YL3	88009	12758	0.14496
Wenzhou	OR12	Lijin	YL30	75274	10846	0.14409
Wenzhou	OR12	Lijin	YL4	104803	15048	0.14358
Wenzhou	OR12	Lijin	YL5	108089	15824	0.1464
Wenzhou	OR12	Lijin	YL6	81174	11895	0.14654
Wenzhou	OR12	Lijin	YL7	143299	21516	0.15015
Wenzhou	OR12	Lijin	YL8	102975	14911	0.1448
Wenzhou	OR12	Lijin	YL9	99207	14371	0.14486
Wenzhou	OR12	Zhenjiang	YZ10	106132	15260	0.14378
Wenzhou	OR12	Zhenjiang	YZ11	57351	8445	0.14725
Wenzhou	OR12	Zhenjiang	YZ12	84741	12232	0.14435
Wenzhou	OR12	Zhenjiang	YZ13	99477	14638	0.14715
Wenzhou	OR12	Zhenjiang	YZ14	120728	17729	0.14685
Wenzhou	OR12	Zhenjiang	YZ15	83341	12210	0.14651
Wenzhou	OR12	Zhenjiang	YZ16	72596	10499	0.14462
Wenzhou	OR12	Zhenjiang	YZ17	85378	12358	0.14474
Wenzhou	OR12	Zhenjiang	YZ18	75078	10912	0.14534
Wenzhou	OR12	Zhenjiang	YZ19	85337	12518	0.14669
Wenzhou	OR12	Zhenjiang	YZ2	102087	15229	0.14918
Wenzhou	OR12	Zhenjiang	YZ20	95526	14147	0.1481
Wenzhou	OR12	Zhenjiang	YZ21	114475	16687	0.14577
Wenzhou	OR12	Zhenjiang	YZ22	100478	14937	0.14866
Wenzhou	OR12	Zhenjiang	YZ23	132095	19680	0.14898
Wenzhou	OR12	Zhenjiang	YZ24	139646	20932	0.14989
Wenzhou	OR12	Zhenjiang	YZ25	100477	14574	0.14505
Wenzhou	OR12	Zhenjiang	YZ26	90576	13352	0.14741
Wenzhou	OR12	Zhenjiang	YZ27	134085	19574	0.14598
Wenzhou	OR12	Zhenjiang	YZ28	116627	17090	0.14654
Wenzhou	OR12	Zhenjiang	YZ29	85501	12502	0.14622
Wenzhou	OR12	Zhenjiang	YZ3	90261	13239	0.14667
Wenzhou	OR12	Zhenjiang	YZ4	52381	7406	0.14139
Wenzhou	OR12	Zhenjiang	YZ5	96554	13897	0.14393
Wenzhou	OR12	Zhenjiang	YZ6	83951	12326	0.14682
Wenzhou	OR12	Zhenjiang	YZ7	106602	15494	0.14534
Wenzhou	OR12	Zhenjiang	YZ8	79922	11609	0.14525
Wenzhou	OR13	PajuSeoul	IE11	148761	22215	0.14933
Wenzhou	OR13	PajuSeoul	IE4	140550	20776	0.14782
Wenzhou	OR13	Seocheon	K1	152550	23500	0.15405
Wenzhou	OR13	Seocheon	K10	156462	24045	0.15368
Wenzhou	OR13	Seocheon	K12	154892	23789	0.15358
Wenzhou	OR13	Seocheon	K13	148665	23539	0.15834
Wenzhou	OR13	Seocheon	K14	154568	23992	0.15522
Wenzhou	OR13	Seocheon	K19	157545	24441	0.15514
Wenzhou	OR13	Seocheon	K20	149883	23064	0.15388
Wenzhou	OR13	Seocheon	K3	145827	22613	0.15507
Wenzhou	OR13	Yingluo	L1	68800	10210	0.1484
Wenzhou	OR13	Yingluo	L10	117937	17479	0.14821
Wenzhou	OR13	Yingluo	L11	63969	9308	0.14551
Wenzhou	OR13	Yingluo	L12	127455	18873	0.14808
Wenzhou	OR13	Yingluo	L14	92174	13556	0.14707
Wenzhou	OR13	Yingluo	L15	98068	14708	0.14998
Wenzhou	OR13	Yingluo	L16	157055	23478	0.14949
Wenzhou	OR13	Yingluo	L17	110626	16230	0.14671
Wenzhou	OR13	Yingluo	L17re	142928	21050	0.14728
Wenzhou	OR13	Yingluo	L18	150941	22331	0.14795
Wenzhou	OR13	Yingluo	L18re	126148	18425	0.14606
Wenzhou	OR13	Yingluo	L19	67531	9854	0.14592
Wenzhou	OR13	Yingluo	L19re	110370	16086	0.14575
Wenzhou	OR13	Yingluo	L2	121988	17879	0.14656
Wenzhou	OR13	Yingluo	L20	169635	25587	0.15084
Wenzhou	OR13	Yingluo	L20re	120863	17764	0.14698
Wenzhou	OR13	Yingluo	L21	152086	22472	0.14776
Wenzhou	OR13	Yingluo	L22	166395	24968	0.15005
Wenzhou	OR13	Yingluo	L22re	120434	17798	0.14778
Wenzhou	OR13	Yingluo	L23	169304	25560	0.15097
Wenzhou	OR13	Yingluo	L24	92497	13710	0.14822
Wenzhou	OR13	Yingluo	L25	124302	18365	0.14775
Wenzhou	OR13	Yingluo	L3	83769	12189	0.14551
Wenzhou	OR13	Yingluo	L4	101987	15120	0.14825
Wenzhou	OR13	Yingluo	L5	68595	10211	0.14886
Wenzhou	OR13	Yingluo	L6	76143	11248	0.14772
Wenzhou	OR13	Yingluo	L7	133822	19927	0.14891
Wenzhou	OR13	Wenzhou	OR14	107273	16096	0.15005
Wenzhou	OR13	Wenzhou	OR18	130141	19754	0.15179
Wenzhou	OR13	Wenzhou	OR19	61515	9148	0.14871
Wenzhou	OR13	Wenzhou	OR20	120316	18092	0.15037
Wenzhou	OR13	Wenzhou	OR21	159144	23861	0.14993
Wenzhou	OR13	Wenzhou	OR22	84528	12677	0.14997
Wenzhou	OR13	Wenzhou	OR23	165903	25449	0.1534
Wenzhou	OR13	Wenzhou	OR24	149774	22627	0.15107
Wenzhou	OR13	Wenzhou	OR25	162797	24642	0.15137
Wenzhou	OR13	Wenzhou	OR26	162232	24375	0.15025
Wenzhou	OR13	Wenzhou	OR27	90090	13488	0.14972
Wenzhou	OR13	Wenzhou	OR28	168510	25658	0.15226
Wenzhou	OR13	Wenzhou	OR29	164204	24970	0.15207
Wenzhou	OR13	Wenzhou	OR30	132937	19898	0.14968
Wenzhou	OR13	PajuSeoul	S1	153521	22946	0.14946
Wenzhou	OR13	PajuSeoul	SEO10	148521	22388	0.15074
Wenzhou	OR13	PajuSeoul	SEO13	142784	21310	0.14925
Wenzhou	OR13	PajuSeoul	SEO20	133682	19669	0.14713
Wenzhou	OR13	PajuSeoul	SEO4	125417	18892	0.15063
Wenzhou	OR13	Lijin	YL1	103697	15170	0.14629
Wenzhou	OR13	Lijin	YL10	109092	15993	0.1466
Wenzhou	OR13	Lijin	YL11	114099	16831	0.14751
Wenzhou	OR13	Lijin	YL12	76887	11126	0.14471
Wenzhou	OR13	Lijin	YL13	71606	10435	0.14573
Wenzhou	OR13	Lijin	YL14	122123	18295	0.14981
Wenzhou	OR13	Lijin	YL15	105769	15766	0.14906
Wenzhou	OR13	Lijin	YL16	98261	14461	0.14717
Wenzhou	OR13	Lijin	YL17	84585	12591	0.14886
Wenzhou	OR13	Lijin	YL18	127429	18601	0.14597
Wenzhou	OR13	Lijin	YL19	127684	18653	0.14609
Wenzhou	OR13	Lijin	YL2	169461	25534	0.15068
Wenzhou	OR13	Lijin	YL20	117645	17081	0.14519
Wenzhou	OR13	Lijin	YL21	139074	20507	0.14745
Wenzhou	OR13	Lijin	YL22	78776	12377	0.15712
Wenzhou	OR13	Lijin	YL23	101317	14897	0.14703
Wenzhou	OR13	Lijin	YL24	127196	19162	0.15065
Wenzhou	OR13	Lijin	YL26	119116	17410	0.14616
Wenzhou	OR13	Lijin	YL27	167036	25319	0.15158
Wenzhou	OR13	Lijin	YL28	168326	25586	0.152
Wenzhou	OR13	Lijin	YL29	134730	19853	0.14735
Wenzhou	OR13	Lijin	YL3	104725	15466	0.14768
Wenzhou	OR13	Lijin	YL30	91963	13435	0.14609
Wenzhou	OR13	Lijin	YL4	122209	18079	0.14794
Wenzhou	OR13	Lijin	YL5	128323	18828	0.14672
Wenzhou	OR13	Lijin	YL6	93319	13667	0.14645
Wenzhou	OR13	Lijin	YL7	171707	26267	0.15298
Wenzhou	OR13	Lijin	YL8	119667	17666	0.14763
Wenzhou	OR13	Lijin	YL9	120370	17788	0.14778
Wenzhou	OR13	Zhenjiang	YZ10	124591	18372	0.14746
Wenzhou	OR13	Zhenjiang	YZ11	64916	9529	0.14679
Wenzhou	OR13	Zhenjiang	YZ12	95111	13989	0.14708
Wenzhou	OR13	Zhenjiang	YZ13	114855	16777	0.14607
Wenzhou	OR13	Zhenjiang	YZ14	145311	21591	0.14858
Wenzhou	OR13	Zhenjiang	YZ15	96480	14233	0.14752
Wenzhou	OR13	Zhenjiang	YZ16	88614	13016	0.14688
Wenzhou	OR13	Zhenjiang	YZ17	97780	14444	0.14772
Wenzhou	OR13	Zhenjiang	YZ18	84501	12435	0.14716
Wenzhou	OR13	Zhenjiang	YZ19	98949	14601	0.14756
Wenzhou	OR13	Zhenjiang	YZ2	119659	17811	0.14885
Wenzhou	OR13	Zhenjiang	YZ20	108792	16229	0.14917
Wenzhou	OR13	Zhenjiang	YZ21	138122	20391	0.14763
Wenzhou	OR13	Zhenjiang	YZ22	117811	17588	0.14929
Wenzhou	OR13	Zhenjiang	YZ23	158953	23809	0.14979
Wenzhou	OR13	Zhenjiang	YZ24	168465	25563	0.15174
Wenzhou	OR13	Zhenjiang	YZ25	117022	17179	0.1468
Wenzhou	OR13	Zhenjiang	YZ26	110950	16523	0.14892
Wenzhou	OR13	Zhenjiang	YZ27	162601	24004	0.14763
Wenzhou	OR13	Zhenjiang	YZ28	143161	20923	0.14615
Wenzhou	OR13	Zhenjiang	YZ29	99174	14624	0.14746
Wenzhou	OR13	Zhenjiang	YZ3	108012	16226	0.15022
Wenzhou	OR13	Zhenjiang	YZ4	63528	9238	0.14542
Wenzhou	OR13	Zhenjiang	YZ5	112279	16628	0.1481
Wenzhou	OR13	Zhenjiang	YZ6	101349	14989	0.14789
Wenzhou	OR13	Zhenjiang	YZ7	124304	18327	0.14744
Wenzhou	OR13	Zhenjiang	YZ8	92709	13577	0.14645
Wenzhou	OR14	PajuSeoul	IE11	98792	14478	0.14655
Wenzhou	OR14	PajuSeoul	IE4	93139	13520	0.14516
Wenzhou	OR14	Seocheon	K1	101917	15375	0.15086
Wenzhou	OR14	Seocheon	K10	104085	15643	0.15029
Wenzhou	OR14	Seocheon	K12	102377	15399	0.15041
Wenzhou	OR14	Seocheon	K13	98798	15476	0.15664
Wenzhou	OR14	Seocheon	K14	102387	15840	0.15471
Wenzhou	OR14	Seocheon	K19	104754	15977	0.15252
Wenzhou	OR14	Seocheon	K20	100158	15338	0.15314
Wenzhou	OR14	Seocheon	K3	96355	14982	0.15549
Wenzhou	OR14	Yingluo	L1	47970	7049	0.14695
Wenzhou	OR14	Yingluo	L10	78779	11604	0.1473
Wenzhou	OR14	Yingluo	L11	45059	6552	0.14541
Wenzhou	OR14	Yingluo	L12	84737	12348	0.14572
Wenzhou	OR14	Yingluo	L14	64481	9276	0.14386
Wenzhou	OR14	Yingluo	L15	66134	9719	0.14696
Wenzhou	OR14	Yingluo	L16	103139	15051	0.14593
Wenzhou	OR14	Yingluo	L17	76079	10991	0.14447
Wenzhou	OR14	Yingluo	L17re	95895	13868	0.14462
Wenzhou	OR14	Yingluo	L18	101114	14787	0.14624
Wenzhou	OR14	Yingluo	L18re	84493	12104	0.14325
Wenzhou	OR14	Yingluo	L19	45128	6459	0.14313
Wenzhou	OR14	Yingluo	L19re	74392	10723	0.14414
Wenzhou	OR14	Yingluo	L2	80680	11538	0.14301
Wenzhou	OR14	Yingluo	L20	112851	16557	0.14672
Wenzhou	OR14	Yingluo	L20re	79956	11518	0.14405
Wenzhou	OR14	Yingluo	L21	100534	14579	0.14502
Wenzhou	OR14	Yingluo	L22	110147	16104	0.1462
Wenzhou	OR14	Yingluo	L22re	79675	11429	0.14345
Wenzhou	OR14	Yingluo	L23	112695	16684	0.14805
Wenzhou	OR14	Yingluo	L24	62380	9010	0.14444
Wenzhou	OR14	Yingluo	L25	82027	11794	0.14378
Wenzhou	OR14	Yingluo	L3	55953	8139	0.14546
Wenzhou	OR14	Yingluo	L4	68815	9949	0.14458
Wenzhou	OR14	Yingluo	L5	48964	7061	0.14421
Wenzhou	OR14	Yingluo	L6	54447	7893	0.14497
Wenzhou	OR14	Yingluo	L7	88269	12891	0.14604
Wenzhou	OR14	Wenzhou	OR18	87942	13146	0.14948
Wenzhou	OR14	Wenzhou	OR19	42006	6353	0.15124
Wenzhou	OR14	Wenzhou	OR20	81993	12117	0.14778
Wenzhou	OR14	Wenzhou	OR21	105923	15705	0.14827
Wenzhou	OR14	Wenzhou	OR22	58688	8574	0.14609
Wenzhou	OR14	Wenzhou	OR23	110549	16272	0.14719
Wenzhou	OR14	Wenzhou	OR24	100935	15024	0.14885
Wenzhou	OR14	Wenzhou	OR25	108865	16127	0.14814
Wenzhou	OR14	Wenzhou	OR26	108389	16058	0.14815
Wenzhou	OR14	Wenzhou	OR27	61708	9108	0.1476
Wenzhou	OR14	Wenzhou	OR28	112429	16905	0.15036
Wenzhou	OR14	Wenzhou	OR29	109807	16553	0.15075
Wenzhou	OR14	Wenzhou	OR30	87203	13040	0.14954
Wenzhou	OR14	PajuSeoul	S1	103317	15347	0.14854
Wenzhou	OR14	PajuSeoul	SEO10	99091	14710	0.14845
Wenzhou	OR14	PajuSeoul	SEO13	95471	13935	0.14596
Wenzhou	OR14	PajuSeoul	SEO20	88591	12882	0.14541
Wenzhou	OR14	PajuSeoul	SEO4	88477	13038	0.14736
Wenzhou	OR14	Lijin	YL1	69668	10070	0.14454
Wenzhou	OR14	Lijin	YL10	73109	10469	0.1432
Wenzhou	OR14	Lijin	YL11	76606	10900	0.14229
Wenzhou	OR14	Lijin	YL12	53841	7766	0.14424
Wenzhou	OR14	Lijin	YL13	49587	7075	0.14268
Wenzhou	OR14	Lijin	YL14	81819	12067	0.14748
Wenzhou	OR14	Lijin	YL15	72854	10435	0.14323
Wenzhou	OR14	Lijin	YL16	67688	9852	0.14555
Wenzhou	OR14	Lijin	YL17	59844	8797	0.147
Wenzhou	OR14	Lijin	YL18	86089	12362	0.1436
Wenzhou	OR14	Lijin	YL19	85728	12286	0.14331
Wenzhou	OR14	Lijin	YL2	112777	16650	0.14764
Wenzhou	OR14	Lijin	YL20	78897	11225	0.14227
Wenzhou	OR14	Lijin	YL21	92975	13334	0.14341
Wenzhou	OR14	Lijin	YL22	52234	8003	0.15321
Wenzhou	OR14	Lijin	YL23	70108	10200	0.14549
Wenzhou	OR14	Lijin	YL24	83858	12368	0.14749
Wenzhou	OR14	Lijin	YL26	78224	11058	0.14136
Wenzhou	OR14	Lijin	YL27	110889	16459	0.14843
Wenzhou	OR14	Lijin	YL28	111709	16672	0.14924
Wenzhou	OR14	Lijin	YL29	91194	13237	0.14515
Wenzhou	OR14	Lijin	YL3	69925	9968	0.14255
Wenzhou	OR14	Lijin	YL30	59330	8367	0.14102
Wenzhou	OR14	Lijin	YL4	82494	11915	0.14443
Wenzhou	OR14	Lijin	YL5	85735	12433	0.14502
Wenzhou	OR14	Lijin	YL6	63497	9128	0.14375
Wenzhou	OR14	Lijin	YL7	114342	16898	0.14778
Wenzhou	OR14	Lijin	YL8	81477	11939	0.14653
Wenzhou	OR14	Lijin	YL9	79047	11523	0.14577
Wenzhou	OR14	Zhenjiang	YZ10	84255	12174	0.14449
Wenzhou	OR14	Zhenjiang	YZ11	44955	6534	0.14535
Wenzhou	OR14	Zhenjiang	YZ12	68752	9850	0.14327
Wenzhou	OR14	Zhenjiang	YZ13	80292	11588	0.14432
Wenzhou	OR14	Zhenjiang	YZ14	96668	14017	0.145
Wenzhou	OR14	Zhenjiang	YZ15	68397	10005	0.14628
Wenzhou	OR14	Zhenjiang	YZ16	60302	8621	0.14296
Wenzhou	OR14	Zhenjiang	YZ17	69952	10124	0.14473
Wenzhou	OR14	Zhenjiang	YZ18	61415	9032	0.14707
Wenzhou	OR14	Zhenjiang	YZ19	69932	10282	0.14703
Wenzhou	OR14	Zhenjiang	YZ2	80316	11753	0.14633
Wenzhou	OR14	Zhenjiang	YZ20	77105	11260	0.14603
Wenzhou	OR14	Zhenjiang	YZ21	92522	13209	0.14277
Wenzhou	OR14	Zhenjiang	YZ22	80899	11911	0.14723
Wenzhou	OR14	Zhenjiang	YZ23	106336	15627	0.14696
Wenzhou	OR14	Zhenjiang	YZ24	111597	16647	0.14917
Wenzhou	OR14	Zhenjiang	YZ25	81578	11870	0.1455
Wenzhou	OR14	Zhenjiang	YZ26	74144	10744	0.14491
Wenzhou	OR14	Zhenjiang	YZ27	107840	15718	0.14575
Wenzhou	OR14	Zhenjiang	YZ28	94771	13471	0.14214
Wenzhou	OR14	Zhenjiang	YZ29	66752	9745	0.14599
Wenzhou	OR14	Zhenjiang	YZ3	74336	10804	0.14534
Wenzhou	OR14	Zhenjiang	YZ4	43422	6237	0.14364
Wenzhou	OR14	Zhenjiang	YZ5	76358	10965	0.1436
Wenzhou	OR14	Zhenjiang	YZ6	68785	10016	0.14561
Wenzhou	OR14	Zhenjiang	YZ7	84707	12365	0.14597
Wenzhou	OR14	Zhenjiang	YZ8	65107	9417	0.14464
Wenzhou	OR18	PajuSeoul	IE11	120453	18051	0.14986
Wenzhou	OR18	PajuSeoul	IE4	114194	17006	0.14892
Wenzhou	OR18	Seocheon	K1	123044	18985	0.15429
Wenzhou	OR18	Seocheon	K10	126429	19533	0.1545
Wenzhou	OR18	Seocheon	K12	124702	19102	0.15318
Wenzhou	OR18	Seocheon	K13	120323	19070	0.15849
Wenzhou	OR18	Seocheon	K14	124586	19257	0.15457
Wenzhou	OR18	Seocheon	K19	126932	19491	0.15355
Wenzhou	OR18	Seocheon	K20	121627	18639	0.15325
Wenzhou	OR18	Seocheon	K3	118326	18213	0.15392
Wenzhou	OR18	Yingluo	L1	55164	8360	0.15155
Wenzhou	OR18	Yingluo	L10	92671	14025	0.15134
Wenzhou	OR18	Yingluo	L11	49670	7505	0.1511
Wenzhou	OR18	Yingluo	L12	100529	14913	0.14835
Wenzhou	OR18	Yingluo	L14	72476	10839	0.14955
Wenzhou	OR18	Yingluo	L15	77449	11464	0.14802
Wenzhou	OR18	Yingluo	L16	125119	18918	0.1512
Wenzhou	OR18	Yingluo	L17	87023	12919	0.14846
Wenzhou	OR18	Yingluo	L17re	112752	16662	0.14778
Wenzhou	OR18	Yingluo	L18	122641	18382	0.14988
Wenzhou	OR18	Yingluo	L18re	102840	15094	0.14677
Wenzhou	OR18	Yingluo	L19	53021	7700	0.14523
Wenzhou	OR18	Yingluo	L19re	90292	13270	0.14697
Wenzhou	OR18	Yingluo	L2	95920	14174	0.14777
Wenzhou	OR18	Yingluo	L20	135049	20362	0.15077
Wenzhou	OR18	Yingluo	L20re	98320	14516	0.14764
Wenzhou	OR18	Yingluo	L21	121507	18136	0.14926
Wenzhou	OR18	Yingluo	L22	132804	20025	0.15079
Wenzhou	OR18	Yingluo	L22re	97498	14454	0.14825
Wenzhou	OR18	Yingluo	L23	135095	20563	0.15221
Wenzhou	OR18	Yingluo	L24	75293	11096	0.14737
Wenzhou	OR18	Yingluo	L25	98273	14583	0.14839
Wenzhou	OR18	Yingluo	L3	67385	9900	0.14692
Wenzhou	OR18	Yingluo	L4	80449	11901	0.14793
Wenzhou	OR18	Yingluo	L5	53887	8016	0.14876
Wenzhou	OR18	Yingluo	L6	59606	8910	0.14948
Wenzhou	OR18	Yingluo	L7	106312	15777	0.1484
Wenzhou	OR18	Wenzhou	OR19	51146	7795	0.15241
Wenzhou	OR18	Wenzhou	OR20	99071	14772	0.14911
Wenzhou	OR18	Wenzhou	OR21	127109	19240	0.15137
Wenzhou	OR18	Wenzhou	OR22	70586	10605	0.15024
Wenzhou	OR18	Wenzhou	OR23	132147	20080	0.15195
Wenzhou	OR18	Wenzhou	OR24	120690	18181	0.15064
Wenzhou	OR18	Wenzhou	OR25	130075	19599	0.15067
Wenzhou	OR18	Wenzhou	OR26	129728	19378	0.14937
Wenzhou	OR18	Wenzhou	OR27	73862	11298	0.15296
Wenzhou	OR18	Wenzhou	OR28	134328	20337	0.1514
Wenzhou	OR18	Wenzhou	OR29	131363	20058	0.15269
Wenzhou	OR18	Wenzhou	OR30	107829	16137	0.14965
Wenzhou	OR18	PajuSeoul	S1	123342	18595	0.15076
Wenzhou	OR18	PajuSeoul	SEO10	120690	18135	0.15026
Wenzhou	OR18	PajuSeoul	SEO13	115789	17253	0.149
Wenzhou	OR18	PajuSeoul	SEO20	108836	16032	0.1473
Wenzhou	OR18	PajuSeoul	SEO4	103078	15552	0.15088
Wenzhou	OR18	Lijin	YL1	80047	11623	0.1452
Wenzhou	OR18	Lijin	YL10	88939	12940	0.14549
Wenzhou	OR18	Lijin	YL11	93643	13728	0.1466
Wenzhou	OR18	Lijin	YL12	59910	8617	0.14383
Wenzhou	OR18	Lijin	YL13	56470	8155	0.14441
Wenzhou	OR18	Lijin	YL14	95710	14416	0.15062
Wenzhou	OR18	Lijin	YL15	83543	12437	0.14887
Wenzhou	OR18	Lijin	YL16	76675	11387	0.14851
Wenzhou	OR18	Lijin	YL17	66639	9875	0.14819
Wenzhou	OR18	Lijin	YL18	99766	14701	0.14735
Wenzhou	OR18	Lijin	YL19	100290	14851	0.14808
Wenzhou	OR18	Lijin	YL2	135071	20356	0.15071
Wenzhou	OR18	Lijin	YL20	92129	13559	0.14717
Wenzhou	OR18	Lijin	YL21	109766	16282	0.14833
Wenzhou	OR18	Lijin	YL22	61920	9498	0.15339
Wenzhou	OR18	Lijin	YL23	79267	11810	0.14899
Wenzhou	OR18	Lijin	YL24	103460	15665	0.15141
Wenzhou	OR18	Lijin	YL26	95897	14017	0.14617
Wenzhou	OR18	Lijin	YL27	133046	20306	0.15262
Wenzhou	OR18	Lijin	YL28	134086	20419	0.15228
Wenzhou	OR18	Lijin	YL29	108803	16158	0.14851
Wenzhou	OR18	Lijin	YL3	82780	12144	0.1467
Wenzhou	OR18	Lijin	YL30	73404	10782	0.14689
Wenzhou	OR18	Lijin	YL4	94912	14124	0.14881
Wenzhou	OR18	Lijin	YL5	101641	15118	0.14874
Wenzhou	OR18	Lijin	YL6	72170	10626	0.14724
Wenzhou	OR18	Lijin	YL7	136615	20981	0.15358
Wenzhou	OR18	Lijin	YL8	93206	13763	0.14766
Wenzhou	OR18	Lijin	YL9	97518	14308	0.14672
Wenzhou	OR18	Zhenjiang	YZ10	98049	14605	0.14896
Wenzhou	OR18	Zhenjiang	YZ11	51150	7589	0.14837
Wenzhou	OR18	Zhenjiang	YZ12	74381	11156	0.14998
Wenzhou	OR18	Zhenjiang	YZ13	90686	13435	0.14815
Wenzhou	OR18	Zhenjiang	YZ14	117068	17311	0.14787
Wenzhou	OR18	Zhenjiang	YZ15	75610	11208	0.14823
Wenzhou	OR18	Zhenjiang	YZ16	75432	11054	0.14654
Wenzhou	OR18	Zhenjiang	YZ17	76356	11372	0.14893
Wenzhou	OR18	Zhenjiang	YZ18	67643	9985	0.14761
Wenzhou	OR18	Zhenjiang	YZ19	77599	11592	0.14938
Wenzhou	OR18	Zhenjiang	YZ2	93795	14095	0.15027
Wenzhou	OR18	Zhenjiang	YZ20	85641	13074	0.15266
Wenzhou	OR18	Zhenjiang	YZ21	113701	17102	0.15041
Wenzhou	OR18	Zhenjiang	YZ22	93084	13913	0.14947
Wenzhou	OR18	Zhenjiang	YZ23	128060	19214	0.15004
Wenzhou	OR18	Zhenjiang	YZ24	134428	20596	0.15321
Wenzhou	OR18	Zhenjiang	YZ25	93129	13723	0.14735
Wenzhou	OR18	Zhenjiang	YZ26	92947	14045	0.15111
Wenzhou	OR18	Zhenjiang	YZ27	130240	19244	0.14776
Wenzhou	OR18	Zhenjiang	YZ28	117848	17382	0.1475
Wenzhou	OR18	Zhenjiang	YZ29	78663	11757	0.14946
Wenzhou	OR18	Zhenjiang	YZ3	88151	13092	0.14852
Wenzhou	OR18	Zhenjiang	YZ4	51916	7645	0.14726
Wenzhou	OR18	Zhenjiang	YZ5	87419	13018	0.14891
Wenzhou	OR18	Zhenjiang	YZ6	83709	12310	0.14706
Wenzhou	OR18	Zhenjiang	YZ7	97964	14575	0.14878
Wenzhou	OR18	Zhenjiang	YZ8	73342	10835	0.14773
Wenzhou	OR19	PajuSeoul	IE11	57041	8204	0.14383
Wenzhou	OR19	PajuSeoul	IE4	54015	7757	0.14361
Wenzhou	OR19	Seocheon	K1	57778	8797	0.15226
Wenzhou	OR19	Seocheon	K10	59376	8974	0.15114
Wenzhou	OR19	Seocheon	K12	58797	8773	0.14921
Wenzhou	OR19	Seocheon	K13	56595	9072	0.1603
Wenzhou	OR19	Seocheon	K14	58736	9070	0.15442
Wenzhou	OR19	Seocheon	K19	59818	9116	0.1524
Wenzhou	OR19	Seocheon	K20	57350	8762	0.15278
Wenzhou	OR19	Seocheon	K3	55551	8530	0.15355
Wenzhou	OR19	Yingluo	L1	27637	4074	0.14741
Wenzhou	OR19	Yingluo	L10	47201	6935	0.14692
Wenzhou	OR19	Yingluo	L11	26221	3824	0.14584
Wenzhou	OR19	Yingluo	L12	51436	7422	0.1443
Wenzhou	OR19	Yingluo	L14	34746	5027	0.14468
Wenzhou	OR19	Yingluo	L15	37219	5432	0.14595
Wenzhou	OR19	Yingluo	L16	60880	9008	0.14796
Wenzhou	OR19	Yingluo	L17	44556	6482	0.14548
Wenzhou	OR19	Yingluo	L17re	53296	7621	0.14299
Wenzhou	OR19	Yingluo	L18	59035	8770	0.14856
Wenzhou	OR19	Yingluo	L18re	48177	6781	0.14075
Wenzhou	OR19	Yingluo	L19	26747	3810	0.14245
Wenzhou	OR19	Yingluo	L19re	41216	6034	0.1464
Wenzhou	OR19	Yingluo	L2	48375	7046	0.14565
Wenzhou	OR19	Yingluo	L20	64751	9564	0.1477
Wenzhou	OR19	Yingluo	L20re	45418	6591	0.14512
Wenzhou	OR19	Yingluo	L21	57630	8469	0.14695
Wenzhou	OR19	Yingluo	L22	63228	9242	0.14617
Wenzhou	OR19	Yingluo	L22re	45512	6625	0.14557
Wenzhou	OR19	Yingluo	L23	65078	9773	0.15017
Wenzhou	OR19	Yingluo	L24	35975	5227	0.1453
Wenzhou	OR19	Yingluo	L25	45348	6502	0.14338
Wenzhou	OR19	Yingluo	L3	34009	4928	0.1449
Wenzhou	OR19	Yingluo	L4	41197	6028	0.14632
Wenzhou	OR19	Yingluo	L5	26044	3773	0.14487
Wenzhou	OR19	Yingluo	L6	28806	4233	0.14695
Wenzhou	OR19	Yingluo	L7	50200	7248	0.14438
Wenzhou	OR19	Wenzhou	OR20	47739	6944	0.14546
Wenzhou	OR19	Wenzhou	OR21	60850	9098	0.14952
Wenzhou	OR19	Wenzhou	OR22	34087	4938	0.14486
Wenzhou	OR19	Wenzhou	OR23	63496	9784	0.15409
Wenzhou	OR19	Wenzhou	OR24	57460	8747	0.15223
Wenzhou	OR19	Wenzhou	OR25	62664	9532	0.15211
Wenzhou	OR19	Wenzhou	OR26	62391	9227	0.14789
Wenzhou	OR19	Wenzhou	OR27	36502	5353	0.14665
Wenzhou	OR19	Wenzhou	OR28	64501	9750	0.15116
Wenzhou	OR19	Wenzhou	OR29	62858	9595	0.15265
Wenzhou	OR19	Wenzhou	OR30	49356	7413	0.15019
Wenzhou	OR19	PajuSeoul	S1	58851	8718	0.14814
Wenzhou	OR19	PajuSeoul	SEO10	56718	8536	0.1505
Wenzhou	OR19	PajuSeoul	SEO13	54729	7979	0.14579
Wenzhou	OR19	PajuSeoul	SEO20	50684	7272	0.14348
Wenzhou	OR19	PajuSeoul	SEO4	47654	7029	0.1475
Wenzhou	OR19	Lijin	YL1	36829	5372	0.14586
Wenzhou	OR19	Lijin	YL10	41508	6053	0.14583
Wenzhou	OR19	Lijin	YL11	43652	6219	0.14247
Wenzhou	OR19	Lijin	YL12	28365	3955	0.13943
Wenzhou	OR19	Lijin	YL13	26250	3724	0.14187
Wenzhou	OR19	Lijin	YL14	47849	7162	0.14968
Wenzhou	OR19	Lijin	YL15	40116	5843	0.14565
Wenzhou	OR19	Lijin	YL16	36767	5430	0.14769
Wenzhou	OR19	Lijin	YL17	31758	4722	0.14869
Wenzhou	OR19	Lijin	YL18	46717	6752	0.14453
Wenzhou	OR19	Lijin	YL19	50693	7250	0.14302
Wenzhou	OR19	Lijin	YL2	65063	9599	0.14753
Wenzhou	OR19	Lijin	YL20	43173	6200	0.14361
Wenzhou	OR19	Lijin	YL21	52089	7560	0.14514
Wenzhou	OR19	Lijin	YL22	28880	4297	0.14879
Wenzhou	OR19	Lijin	YL23	37384	5446	0.14568
Wenzhou	OR19	Lijin	YL24	50960	7636	0.14984
Wenzhou	OR19	Lijin	YL26	44859	6526	0.14548
Wenzhou	OR19	Lijin	YL27	64255	9426	0.1467
Wenzhou	OR19	Lijin	YL28	64784	9623	0.14854
Wenzhou	OR19	Lijin	YL29	51820	7510	0.14492
Wenzhou	OR19	Lijin	YL3	39653	5742	0.14481
Wenzhou	OR19	Lijin	YL30	34928	5016	0.14361
Wenzhou	OR19	Lijin	YL4	44324	6475	0.14608
Wenzhou	OR19	Lijin	YL5	51145	7363	0.14396
Wenzhou	OR19	Lijin	YL6	33344	4862	0.14581
Wenzhou	OR19	Lijin	YL7	65614	9847	0.15007
Wenzhou	OR19	Lijin	YL8	44456	6389	0.14372
Wenzhou	OR19	Lijin	YL9	45917	6572	0.14313
Wenzhou	OR19	Zhenjiang	YZ10	49538	7061	0.14254
Wenzhou	OR19	Zhenjiang	YZ11	27744	4094	0.14756
Wenzhou	OR19	Zhenjiang	YZ12	36722	5333	0.14523
Wenzhou	OR19	Zhenjiang	YZ13	43203	6357	0.14714
Wenzhou	OR19	Zhenjiang	YZ14	56294	8248	0.14652
Wenzhou	OR19	Zhenjiang	YZ15	38394	5614	0.14622
Wenzhou	OR19	Zhenjiang	YZ16	37202	5381	0.14464
Wenzhou	OR19	Zhenjiang	YZ17	36320	5273	0.14518
Wenzhou	OR19	Zhenjiang	YZ18	33310	4890	0.1468
Wenzhou	OR19	Zhenjiang	YZ19	39499	5869	0.14859
Wenzhou	OR19	Zhenjiang	YZ2	48489	7127	0.14698
Wenzhou	OR19	Zhenjiang	YZ20	42629	6344	0.14882
Wenzhou	OR19	Zhenjiang	YZ21	54693	7951	0.14538
Wenzhou	OR19	Zhenjiang	YZ22	47416	6938	0.14632
Wenzhou	OR19	Zhenjiang	YZ23	61444	9270	0.15087
Wenzhou	OR19	Zhenjiang	YZ24	64397	9586	0.14886
Wenzhou	OR19	Zhenjiang	YZ25	45456	6704	0.14748
Wenzhou	OR19	Zhenjiang	YZ26	43858	6508	0.14839
Wenzhou	OR19	Zhenjiang	YZ27	62101	9046	0.14567
Wenzhou	OR19	Zhenjiang	YZ28	55235	8061	0.14594
Wenzhou	OR19	Zhenjiang	YZ29	39265	5825	0.14835
Wenzhou	OR19	Zhenjiang	YZ3	41750	6127	0.14675
Wenzhou	OR19	Zhenjiang	YZ4	23159	3278	0.14154
Wenzhou	OR19	Zhenjiang	YZ5	44810	6568	0.14657
Wenzhou	OR19	Zhenjiang	YZ6	38651	5598	0.14483
Wenzhou	OR19	Zhenjiang	YZ7	49735	7209	0.14495
Wenzhou	OR19	Zhenjiang	YZ8	36915	5473	0.14826
Wenzhou	OR2	PajuSeoul	IE11	124853	18318	0.14672
Wenzhou	OR2	PajuSeoul	IE4	117739	17549	0.14905
Wenzhou	OR2	Seocheon	K1	128660	19377	0.15061
Wenzhou	OR2	Seocheon	K10	132079	20143	0.15251
Wenzhou	OR2	Seocheon	K12	130854	19988	0.15275
Wenzhou	OR2	Seocheon	K13	125073	19840	0.15863
Wenzhou	OR2	Seocheon	K14	130152	20038	0.15396
Wenzhou	OR2	Seocheon	K19	133629	20459	0.1531
Wenzhou	OR2	Seocheon	K20	126221	19406	0.15375
Wenzhou	OR2	Seocheon	K3	122340	18976	0.15511
Wenzhou	OR2	Yingluo	L1	64782	9780	0.15097
Wenzhou	OR2	Yingluo	L10	106103	16030	0.15108
Wenzhou	OR2	Yingluo	L11	60102	8878	0.14772
Wenzhou	OR2	Yingluo	L12	113341	16703	0.14737
Wenzhou	OR2	Yingluo	L14	85257	12539	0.14707
Wenzhou	OR2	Yingluo	L15	88843	13120	0.14768
Wenzhou	OR2	Yingluo	L16	136551	20358	0.14909
Wenzhou	OR2	Yingluo	L17	100759	14868	0.14756
Wenzhou	OR2	Yingluo	L17re	127728	18842	0.14752
Wenzhou	OR2	Yingluo	L18	131149	19495	0.14865
Wenzhou	OR2	Yingluo	L18re	104806	15278	0.14577
Wenzhou	OR2	Yingluo	L19	60738	9023	0.14856
Wenzhou	OR2	Yingluo	L19re	91167	13346	0.14639
Wenzhou	OR2	Yingluo	L2	109025	15929	0.1461
Wenzhou	OR2	Yingluo	L20	147568	22053	0.14944
Wenzhou	OR2	Yingluo	L20re	99801	14574	0.14603
Wenzhou	OR2	Yingluo	L21	132329	19442	0.14692
Wenzhou	OR2	Yingluo	L22	143899	21406	0.14876
Wenzhou	OR2	Yingluo	L22re	99713	14624	0.14666
Wenzhou	OR2	Yingluo	L23	147269	22166	0.15051
Wenzhou	OR2	Yingluo	L24	76586	11184	0.14603
Wenzhou	OR2	Yingluo	L25	112596	16579	0.14724
Wenzhou	OR2	Yingluo	L3	75475	11095	0.147
Wenzhou	OR2	Yingluo	L4	92580	13659	0.14754
Wenzhou	OR2	Yingluo	L5	63140	9229	0.14617
Wenzhou	OR2	Yingluo	L6	71879	10591	0.14734
Wenzhou	OR2	Yingluo	L7	120283	17836	0.14828
Wenzhou	OR2	Wenzhou	OR10	102905	14967	0.14544
Wenzhou	OR2	Wenzhou	OR11	122643	18073	0.14736
Wenzhou	OR2	Wenzhou	OR12	116128	17658	0.15206
Wenzhou	OR2	Wenzhou	OR13	138062	20667	0.14969
Wenzhou	OR2	Wenzhou	OR14	92266	13579	0.14717
Wenzhou	OR2	Wenzhou	OR18	109276	16557	0.15152
Wenzhou	OR2	Wenzhou	OR19	51973	7816	0.15039
Wenzhou	OR2	Wenzhou	OR20	103217	15347	0.14869
Wenzhou	OR2	Wenzhou	OR21	137433	20479	0.14901
Wenzhou	OR2	Wenzhou	OR22	72311	10643	0.14718
Wenzhou	OR2	Wenzhou	OR23	143533	21749	0.15153
Wenzhou	OR2	Wenzhou	OR24	129610	19436	0.14996
Wenzhou	OR2	Wenzhou	OR25	140767	21409	0.15209
Wenzhou	OR2	Wenzhou	OR26	140441	20738	0.14766
Wenzhou	OR2	Wenzhou	OR27	76244	11317	0.14843
Wenzhou	OR2	Wenzhou	OR28	146139	22015	0.15064
Wenzhou	OR2	Wenzhou	OR29	142067	21610	0.15211
Wenzhou	OR2	Wenzhou	OR3	82796	12360	0.14928
Wenzhou	OR2	Wenzhou	OR30	111671	16687	0.14943
Wenzhou	OR2	Wenzhou	OR4	88272	13080	0.14818
Wenzhou	OR2	Wenzhou	OR5	87967	13013	0.14793
Wenzhou	OR2	Wenzhou	OR6	84372	12532	0.14853
Wenzhou	OR2	Wenzhou	OR7	53340	7933	0.14873
Wenzhou	OR2	Wenzhou	OR8	86744	12833	0.14794
Wenzhou	OR2	Wenzhou	OR9	122418	18056	0.14749
Wenzhou	OR2	PajuSeoul	S1	132761	19715	0.1485
Wenzhou	OR2	PajuSeoul	SEO10	124665	18681	0.14985
Wenzhou	OR2	PajuSeoul	SEO13	119726	17606	0.14705
Wenzhou	OR2	PajuSeoul	SEO20	111007	16330	0.14711
Wenzhou	OR2	PajuSeoul	SEO4	105430	15855	0.15038
Wenzhou	OR2	Lijin	YL1	96045	14133	0.14715
Wenzhou	OR2	Lijin	YL10	90602	13286	0.14664
Wenzhou	OR2	Lijin	YL11	94758	13802	0.14566
Wenzhou	OR2	Lijin	YL12	71990	10404	0.14452
Wenzhou	OR2	Lijin	YL13	66480	9786	0.1472
Wenzhou	OR2	Lijin	YL14	109761	16454	0.14991
Wenzhou	OR2	Lijin	YL15	97662	14203	0.14543
Wenzhou	OR2	Lijin	YL16	91004	13345	0.14664
Wenzhou	OR2	Lijin	YL17	78312	11592	0.14802
Wenzhou	OR2	Lijin	YL18	116934	17256	0.14757
Wenzhou	OR2	Lijin	YL19	114348	16869	0.14752
Wenzhou	OR2	Lijin	YL2	147382	22192	0.15057
Wenzhou	OR2	Lijin	YL20	106340	15414	0.14495
Wenzhou	OR2	Lijin	YL21	124855	18145	0.14533
Wenzhou	OR2	Lijin	YL22	71438	11169	0.15635
Wenzhou	OR2	Lijin	YL23	93948	13703	0.14586
Wenzhou	OR2	Lijin	YL24	105155	15730	0.14959
Wenzhou	OR2	Lijin	YL26	102393	15016	0.14665
Wenzhou	OR2	Lijin	YL27	145373	21735	0.14951
Wenzhou	OR2	Lijin	YL28	146404	22307	0.15237
Wenzhou	OR2	Lijin	YL29	114042	16765	0.14701
Wenzhou	OR2	Lijin	YL3	94255	13738	0.14575
Wenzhou	OR2	Lijin	YL30	79948	11591	0.14498
Wenzhou	OR2	Lijin	YL4	112007	16696	0.14906
Wenzhou	OR2	Lijin	YL5	114684	16991	0.14815
Wenzhou	OR2	Lijin	YL6	86919	12805	0.14732
Wenzhou	OR2	Lijin	YL7	149232	22853	0.15314
Wenzhou	OR2	Lijin	YL8	109178	16188	0.14827
Wenzhou	OR2	Lijin	YL9	101900	14885	0.14607
Wenzhou	OR2	Zhenjiang	YZ10	111268	16477	0.14808
Wenzhou	OR2	Zhenjiang	YZ11	59460	8780	0.14766
Wenzhou	OR2	Zhenjiang	YZ12	88315	12803	0.14497
Wenzhou	OR2	Zhenjiang	YZ13	105543	15373	0.14566
Wenzhou	OR2	Zhenjiang	YZ14	126038	18613	0.14768
Wenzhou	OR2	Zhenjiang	YZ15	89415	13277	0.14849
Wenzhou	OR2	Zhenjiang	YZ16	76930	11061	0.14378
Wenzhou	OR2	Zhenjiang	YZ17	92488	13456	0.14549
Wenzhou	OR2	Zhenjiang	YZ18	78485	11399	0.14524
Wenzhou	OR2	Zhenjiang	YZ19	91204	13532	0.14837
Wenzhou	OR2	Zhenjiang	YZ2	106731	15763	0.14769
Wenzhou	OR2	Zhenjiang	YZ20	99883	14874	0.14891
Wenzhou	OR2	Zhenjiang	YZ21	120080	17732	0.14767
Wenzhou	OR2	Zhenjiang	YZ22	106552	15653	0.1469
Wenzhou	OR2	Zhenjiang	YZ23	137973	20552	0.14896
Wenzhou	OR2	Zhenjiang	YZ24	146107	22113	0.15135
Wenzhou	OR2	Zhenjiang	YZ25	102620	15065	0.1468
Wenzhou	OR2	Zhenjiang	YZ26	96702	14373	0.14863
Wenzhou	OR2	Zhenjiang	YZ27	139242	20544	0.14754
Wenzhou	OR2	Zhenjiang	YZ28	120995	17546	0.14501
Wenzhou	OR2	Zhenjiang	YZ29	86443	12599	0.14575
Wenzhou	OR2	Zhenjiang	YZ3	89271	13288	0.14885
Wenzhou	OR2	Zhenjiang	YZ4	56307	8247	0.14646
Wenzhou	OR2	Zhenjiang	YZ5	101060	14760	0.14605
Wenzhou	OR2	Zhenjiang	YZ6	83659	12228	0.14616
Wenzhou	OR2	Zhenjiang	YZ7	110318	16350	0.14821
Wenzhou	OR2	Zhenjiang	YZ8	84204	12340	0.14655
Wenzhou	OR20	PajuSeoul	IE11	111567	16118	0.14447
Wenzhou	OR20	PajuSeoul	IE4	105786	15425	0.14581
Wenzhou	OR20	Seocheon	K1	114093	17058	0.14951
Wenzhou	OR20	Seocheon	K10	117367	17551	0.14954
Wenzhou	OR20	Seocheon	K12	116022	17536	0.15114
Wenzhou	OR20	Seocheon	K13	111608	17507	0.15686
Wenzhou	OR20	Seocheon	K14	115675	17604	0.15219
Wenzhou	OR20	Seocheon	K19	117871	17774	0.15079
Wenzhou	OR20	Seocheon	K20	112590	16936	0.15042
Wenzhou	OR20	Seocheon	K3	109312	16716	0.15292
Wenzhou	OR20	Yingluo	L1	53075	7844	0.14779
Wenzhou	OR20	Yingluo	L10	88136	12907	0.14644
Wenzhou	OR20	Yingluo	L11	48628	6913	0.14216
Wenzhou	OR20	Yingluo	L12	95605	13772	0.14405
Wenzhou	OR20	Yingluo	L14	70862	10278	0.14504
Wenzhou	OR20	Yingluo	L15	73806	10318	0.1398
Wenzhou	OR20	Yingluo	L16	117328	17089	0.14565
Wenzhou	OR20	Yingluo	L17	83770	12091	0.14434
Wenzhou	OR20	Yingluo	L17re	106743	15264	0.143
Wenzhou	OR20	Yingluo	L18	114613	16682	0.14555
Wenzhou	OR20	Yingluo	L18re	95431	13407	0.14049
Wenzhou	OR20	Yingluo	L19	50079	7122	0.14222
Wenzhou	OR20	Yingluo	L19re	84157	11877	0.14113
Wenzhou	OR20	Yingluo	L2	91154	13107	0.14379
Wenzhou	OR20	Yingluo	L20	126583	18395	0.14532
Wenzhou	OR20	Yingluo	L20re	91616	13000	0.1419
Wenzhou	OR20	Yingluo	L21	113750	16192	0.14235
Wenzhou	OR20	Yingluo	L22	123817	17855	0.1442
Wenzhou	OR20	Yingluo	L22re	90789	12918	0.14229
Wenzhou	OR20	Yingluo	L23	126645	18604	0.1469
Wenzhou	OR20	Yingluo	L24	69729	9929	0.14239
Wenzhou	OR20	Yingluo	L25	92424	13123	0.14199
Wenzhou	OR20	Yingluo	L3	63639	9188	0.14438
Wenzhou	OR20	Yingluo	L4	77339	11211	0.14496
Wenzhou	OR20	Yingluo	L5	51976	7495	0.1442
Wenzhou	OR20	Yingluo	L6	57748	8256	0.14297
Wenzhou	OR20	Yingluo	L7	100073	14363	0.14353
Wenzhou	OR20	Wenzhou	OR21	119339	17952	0.15043
Wenzhou	OR20	Wenzhou	OR22	66747	9775	0.14645
Wenzhou	OR20	Wenzhou	OR23	124143	18570	0.14959
Wenzhou	OR20	Wenzhou	OR24	112440	16590	0.14755
Wenzhou	OR20	Wenzhou	OR25	122185	18324	0.14997
Wenzhou	OR20	Wenzhou	OR26	121926	17861	0.14649
Wenzhou	OR20	Wenzhou	OR27	69736	10202	0.14629
Wenzhou	OR20	Wenzhou	OR28	125982	18677	0.14825
Wenzhou	OR20	Wenzhou	OR29	122828	18066	0.14708
Wenzhou	OR20	Wenzhou	OR30	98471	14704	0.14932
Wenzhou	OR20	PajuSeoul	S1	115347	16730	0.14504
Wenzhou	OR20	PajuSeoul	SEO10	111454	16237	0.14568
Wenzhou	OR20	PajuSeoul	SEO13	107203	15374	0.14341
Wenzhou	OR20	PajuSeoul	SEO20	100494	14414	0.14343
Wenzhou	OR20	PajuSeoul	SEO4	94342	13586	0.14401
Wenzhou	OR20	Lijin	YL1	76953	10958	0.1424
Wenzhou	OR20	Lijin	YL10	83112	12034	0.14479
Wenzhou	OR20	Lijin	YL11	87532	12404	0.14171
Wenzhou	OR20	Lijin	YL12	58838	8340	0.14175
Wenzhou	OR20	Lijin	YL13	54754	7760	0.14172
Wenzhou	OR20	Lijin	YL14	91292	13330	0.14601
Wenzhou	OR20	Lijin	YL15	81116	11530	0.14214
Wenzhou	OR20	Lijin	YL16	74399	10707	0.14391
Wenzhou	OR20	Lijin	YL17	64772	9447	0.14585
Wenzhou	OR20	Lijin	YL18	95256	13553	0.14228
Wenzhou	OR20	Lijin	YL19	95399	13682	0.14342
Wenzhou	OR20	Lijin	YL2	126620	18549	0.14649
Wenzhou	OR20	Lijin	YL20	88221	12377	0.1403
Wenzhou	OR20	Lijin	YL21	104555	14805	0.1416
Wenzhou	OR20	Lijin	YL22	59161	8959	0.15143
Wenzhou	OR20	Lijin	YL23	76925	11110	0.14443
Wenzhou	OR20	Lijin	YL24	96109	14057	0.14626
Wenzhou	OR20	Lijin	YL26	89808	12748	0.14195
Wenzhou	OR20	Lijin	YL27	124599	18345	0.14723
Wenzhou	OR20	Lijin	YL28	125904	18480	0.14678
Wenzhou	OR20	Lijin	YL29	101995	14753	0.14464
Wenzhou	OR20	Lijin	YL3	78412	11103	0.1416
Wenzhou	OR20	Lijin	YL30	68592	9530	0.13894
Wenzhou	OR20	Lijin	YL4	91556	13037	0.14239
Wenzhou	OR20	Lijin	YL5	95429	13704	0.1436
Wenzhou	OR20	Lijin	YL6	70220	9998	0.14238
Wenzhou	OR20	Lijin	YL7	128058	18957	0.14803
Wenzhou	OR20	Lijin	YL8	89112	12802	0.14366
Wenzhou	OR20	Lijin	YL9	90409	12909	0.14278
Wenzhou	OR20	Zhenjiang	YZ10	93640	13334	0.1424
Wenzhou	OR20	Zhenjiang	YZ11	49585	7282	0.14686
Wenzhou	OR20	Zhenjiang	YZ12	72276	10237	0.14164
Wenzhou	OR20	Zhenjiang	YZ13	86845	12495	0.14388
Wenzhou	OR20	Zhenjiang	YZ14	109509	15754	0.14386
Wenzhou	OR20	Zhenjiang	YZ15	72482	10485	0.14466
Wenzhou	OR20	Zhenjiang	YZ16	70262	9858	0.1403
Wenzhou	OR20	Zhenjiang	YZ17	74293	10436	0.14047
Wenzhou	OR20	Zhenjiang	YZ18	65152	9307	0.14285
Wenzhou	OR20	Zhenjiang	YZ19	74428	10959	0.14724
Wenzhou	OR20	Zhenjiang	YZ2	90265	13280	0.14712
Wenzhou	OR20	Zhenjiang	YZ20	82433	12041	0.14607
Wenzhou	OR20	Zhenjiang	YZ21	105896	15110	0.14269
Wenzhou	OR20	Zhenjiang	YZ22	88466	12808	0.14478
Wenzhou	OR20	Zhenjiang	YZ23	119737	17675	0.14762
Wenzhou	OR20	Zhenjiang	YZ24	125199	18320	0.14633
Wenzhou	OR20	Zhenjiang	YZ25	87844	12557	0.14295
Wenzhou	OR20	Zhenjiang	YZ26	86175	12396	0.14385
Wenzhou	OR20	Zhenjiang	YZ27	121119	17423	0.14385
Wenzhou	OR20	Zhenjiang	YZ28	107954	15219	0.14098
Wenzhou	OR20	Zhenjiang	YZ29	74963	10763	0.14358
Wenzhou	OR20	Zhenjiang	YZ3	82447	12043	0.14607
Wenzhou	OR20	Zhenjiang	YZ4	48290	6761	0.14001
Wenzhou	OR20	Zhenjiang	YZ5	84290	11920	0.14142
Wenzhou	OR20	Zhenjiang	YZ6	77901	11199	0.14376
Wenzhou	OR20	Zhenjiang	YZ7	93848	13472	0.14355
Wenzhou	OR20	Zhenjiang	YZ8	70213	10077	0.14352
Wenzhou	OR21	PajuSeoul	IE11	146213	21865	0.14954
Wenzhou	OR21	PajuSeoul	IE4	138216	20682	0.14964
Wenzhou	OR21	Seocheon	K1	150032	22781	0.15184
Wenzhou	OR21	Seocheon	K10	153898	23713	0.15408
Wenzhou	OR21	Seocheon	K12	152677	23517	0.15403
Wenzhou	OR21	Seocheon	K13	146488	23068	0.15747
Wenzhou	OR21	Seocheon	K14	151825	23652	0.15578
Wenzhou	OR21	Seocheon	K19	155446	24312	0.1564
Wenzhou	OR21	Seocheon	K20	147729	22830	0.15454
Wenzhou	OR21	Seocheon	K3	143322	22079	0.15405
Wenzhou	OR21	Yingluo	L1	69583	10468	0.15044
Wenzhou	OR21	Yingluo	L10	118426	17902	0.15117
Wenzhou	OR21	Yingluo	L11	64931	9622	0.14819
Wenzhou	OR21	Yingluo	L12	127891	18850	0.14739
Wenzhou	OR21	Yingluo	L14	92947	13716	0.14757
Wenzhou	OR21	Yingluo	L15	98333	14691	0.1494
Wenzhou	OR21	Yingluo	L16	155871	23377	0.14998
Wenzhou	OR21	Yingluo	L17	111234	16609	0.14932
Wenzhou	OR21	Yingluo	L17re	142718	21125	0.14802
Wenzhou	OR21	Yingluo	L18	149488	22525	0.15068
Wenzhou	OR21	Yingluo	L18re	123967	18262	0.14731
Wenzhou	OR21	Yingluo	L19	67588	10063	0.14889
Wenzhou	OR21	Yingluo	L19re	108560	15979	0.14719
Wenzhou	OR21	Yingluo	L2	122657	17841	0.14545
Wenzhou	OR21	Yingluo	L20	168434	25374	0.15065
Wenzhou	OR21	Yingluo	L20re	118599	17481	0.1474
Wenzhou	OR21	Yingluo	L21	151008	22423	0.14849
Wenzhou	OR21	Yingluo	L22	164321	24740	0.15056
Wenzhou	OR21	Yingluo	L22re	118090	17683	0.14974
Wenzhou	OR21	Yingluo	L23	168213	25611	0.15225
Wenzhou	OR21	Yingluo	L24	90358	13484	0.14923
Wenzhou	OR21	Yingluo	L25	123592	18157	0.14691
Wenzhou	OR21	Yingluo	L3	83861	12458	0.14856
Wenzhou	OR21	Yingluo	L4	102854	15312	0.14887
Wenzhou	OR21	Yingluo	L5	69097	10206	0.14771
Wenzhou	OR21	Yingluo	L6	77037	11398	0.14795
Wenzhou	OR21	Yingluo	L7	133215	19919	0.14953
Wenzhou	OR21	Wenzhou	OR22	83761	12480	0.149
Wenzhou	OR21	Wenzhou	OR23	164515	25022	0.1521
Wenzhou	OR21	Wenzhou	OR24	149103	22716	0.15235
Wenzhou	OR21	Wenzhou	OR25	161949	24127	0.14898
Wenzhou	OR21	Wenzhou	OR26	161447	24395	0.1511
Wenzhou	OR21	Wenzhou	OR27	88803	13268	0.14941
Wenzhou	OR21	Wenzhou	OR28	167272	25225	0.1508
Wenzhou	OR21	Wenzhou	OR29	162999	25038	0.15361
Wenzhou	OR21	Wenzhou	OR30	129804	19365	0.14919
Wenzhou	OR21	PajuSeoul	S1	152115	22979	0.15106
Wenzhou	OR21	PajuSeoul	SEO10	146063	21960	0.15035
Wenzhou	OR21	PajuSeoul	SEO13	140345	20886	0.14882
Wenzhou	OR21	PajuSeoul	SEO20	130973	19610	0.14973
Wenzhou	OR21	PajuSeoul	SEO4	123426	18633	0.15096
Wenzhou	OR21	Lijin	YL1	104010	15319	0.14728
Wenzhou	OR21	Lijin	YL10	106963	15775	0.14748
Wenzhou	OR21	Lijin	YL11	112069	16532	0.14752
Wenzhou	OR21	Lijin	YL12	77987	11159	0.14309
Wenzhou	OR21	Lijin	YL13	72090	10547	0.1463
Wenzhou	OR21	Lijin	YL14	122865	18576	0.15119
Wenzhou	OR21	Lijin	YL15	106090	15685	0.14785
Wenzhou	OR21	Lijin	YL16	98548	14684	0.149
Wenzhou	OR21	Lijin	YL17	85051	12381	0.14557
Wenzhou	OR21	Lijin	YL18	127363	18857	0.14806
Wenzhou	OR21	Lijin	YL19	128284	18966	0.14784
Wenzhou	OR21	Lijin	YL2	168315	25568	0.15191
Wenzhou	OR21	Lijin	YL20	117714	17275	0.14675
Wenzhou	OR21	Lijin	YL21	139039	20464	0.14718
Wenzhou	OR21	Lijin	YL22	79018	12126	0.15346
Wenzhou	OR21	Lijin	YL23	102358	15208	0.14858
Wenzhou	OR21	Lijin	YL24	125187	19037	0.15207
Wenzhou	OR21	Lijin	YL26	117943	17334	0.14697
Wenzhou	OR21	Lijin	YL27	165888	25069	0.15112
Wenzhou	OR21	Lijin	YL28	167177	25357	0.15168
Wenzhou	OR21	Lijin	YL29	132888	19883	0.14962
Wenzhou	OR21	Lijin	YL3	104236	15280	0.14659
Wenzhou	OR21	Lijin	YL30	91247	13241	0.14511
Wenzhou	OR21	Lijin	YL4	122703	17987	0.14659
Wenzhou	OR21	Lijin	YL5	127579	18764	0.14708
Wenzhou	OR21	Lijin	YL6	94335	13892	0.14726
Wenzhou	OR21	Lijin	YL7	170458	26053	0.15284
Wenzhou	OR21	Lijin	YL8	120004	17549	0.14624
Wenzhou	OR21	Lijin	YL9	117997	17462	0.14799
Wenzhou	OR21	Zhenjiang	YZ10	124959	18400	0.14725
Wenzhou	OR21	Zhenjiang	YZ11	65647	9823	0.14963
Wenzhou	OR21	Zhenjiang	YZ12	95844	14173	0.14788
Wenzhou	OR21	Zhenjiang	YZ13	115714	17035	0.14722
Wenzhou	OR21	Zhenjiang	YZ14	144147	21515	0.14926
Wenzhou	OR21	Zhenjiang	YZ15	97634	14701	0.15057
Wenzhou	OR21	Zhenjiang	YZ16	87588	12748	0.14555
Wenzhou	OR21	Zhenjiang	YZ17	99024	14749	0.14894
Wenzhou	OR21	Zhenjiang	YZ18	85358	12583	0.14741
Wenzhou	OR21	Zhenjiang	YZ19	99944	15003	0.15011
Wenzhou	OR21	Zhenjiang	YZ2	120319	17739	0.14743
Wenzhou	OR21	Zhenjiang	YZ20	109954	16451	0.14962
Wenzhou	OR21	Zhenjiang	YZ21	137631	20400	0.14822
Wenzhou	OR21	Zhenjiang	YZ22	118129	17580	0.14882
Wenzhou	OR21	Zhenjiang	YZ23	157926	23138	0.14651
Wenzhou	OR21	Zhenjiang	YZ24	166456	25248	0.15168
Wenzhou	OR21	Zhenjiang	YZ25	116149	17282	0.14879
Wenzhou	OR21	Zhenjiang	YZ26	109328	16220	0.14836
Wenzhou	OR21	Zhenjiang	YZ27	160187	23888	0.14913
Wenzhou	OR21	Zhenjiang	YZ28	140113	20669	0.14752
Wenzhou	OR21	Zhenjiang	YZ29	98363	14537	0.14779
Wenzhou	OR21	Zhenjiang	YZ3	106038	15742	0.14846
Wenzhou	OR21	Zhenjiang	YZ4	62914	9194	0.14614
Wenzhou	OR21	Zhenjiang	YZ5	112715	16571	0.14702
Wenzhou	OR21	Zhenjiang	YZ6	99724	14777	0.14818
Wenzhou	OR21	Zhenjiang	YZ7	124680	18496	0.14835
Wenzhou	OR21	Zhenjiang	YZ8	93574	13829	0.14779
Wenzhou	OR22	PajuSeoul	IE11	78748	11378	0.14449
Wenzhou	OR22	PajuSeoul	IE4	74928	10855	0.14487
Wenzhou	OR22	Seocheon	K1	80539	11949	0.14836
Wenzhou	OR22	Seocheon	K10	82341	12169	0.14779
Wenzhou	OR22	Seocheon	K12	82118	12293	0.1497
Wenzhou	OR22	Seocheon	K13	78754	12251	0.15556
Wenzhou	OR22	Seocheon	K14	81666	12439	0.15232
Wenzhou	OR22	Seocheon	K19	82955	12435	0.1499
Wenzhou	OR22	Seocheon	K20	78766	11808	0.14991
Wenzhou	OR22	Seocheon	K3	77322	11734	0.15175
Wenzhou	OR22	Yingluo	L1	37347	5547	0.14853
Wenzhou	OR22	Yingluo	L10	60881	9016	0.14809
Wenzhou	OR22	Yingluo	L11	34182	4888	0.143
Wenzhou	OR22	Yingluo	L12	66164	9695	0.14653
Wenzhou	OR22	Yingluo	L14	50219	7160	0.14258
Wenzhou	OR22	Yingluo	L15	52087	7441	0.14286
Wenzhou	OR22	Yingluo	L16	82053	11919	0.14526
Wenzhou	OR22	Yingluo	L17	58445	8493	0.14532
Wenzhou	OR22	Yingluo	L17re	74750	10662	0.14264
Wenzhou	OR22	Yingluo	L18	80835	11826	0.1463
Wenzhou	OR22	Yingluo	L18re	68315	9682	0.14173
Wenzhou	OR22	Yingluo	L19	34521	4816	0.13951
Wenzhou	OR22	Yingluo	L19re	59793	8650	0.14467
Wenzhou	OR22	Yingluo	L2	62841	9024	0.1436
Wenzhou	OR22	Yingluo	L20	88560	12898	0.14564
Wenzhou	OR22	Yingluo	L20re	64774	9275	0.14319
Wenzhou	OR22	Yingluo	L21	79670	11617	0.14581
Wenzhou	OR22	Yingluo	L22	87061	12875	0.14788
Wenzhou	OR22	Yingluo	L22re	64236	9150	0.14244
Wenzhou	OR22	Yingluo	L23	88699	13129	0.14802
Wenzhou	OR22	Yingluo	L24	50672	7290	0.14387
Wenzhou	OR22	Yingluo	L25	64391	9227	0.1433
Wenzhou	OR22	Yingluo	L3	44562	6393	0.14346
Wenzhou	OR22	Yingluo	L4	53749	7794	0.14501
Wenzhou	OR22	Yingluo	L5	36865	5397	0.1464
Wenzhou	OR22	Yingluo	L6	41429	6170	0.14893
Wenzhou	OR22	Yingluo	L7	69761	10045	0.14399
Wenzhou	OR22	Wenzhou	OR23	86898	12989	0.14947
Wenzhou	OR22	Wenzhou	OR24	79283	11663	0.14711
Wenzhou	OR22	Wenzhou	OR25	85601	12734	0.14876
Wenzhou	OR22	Wenzhou	OR26	85367	12421	0.1455
Wenzhou	OR22	Wenzhou	OR27	50092	7328	0.14629
Wenzhou	OR22	Wenzhou	OR28	88397	13063	0.14778
Wenzhou	OR22	Wenzhou	OR29	86393	12816	0.14835
Wenzhou	OR22	Wenzhou	OR30	69247	10253	0.14806
Wenzhou	OR22	PajuSeoul	S1	80398	11591	0.14417
Wenzhou	OR22	PajuSeoul	SEO10	78558	11566	0.14723
Wenzhou	OR22	PajuSeoul	SEO13	75287	10941	0.14532
Wenzhou	OR22	PajuSeoul	SEO20	70641	10154	0.14374
Wenzhou	OR22	PajuSeoul	SEO4	66284	9675	0.14596
Wenzhou	OR22	Lijin	YL1	53251	7605	0.14281
Wenzhou	OR22	Lijin	YL10	59534	8467	0.14222
Wenzhou	OR22	Lijin	YL11	62162	8808	0.14169
Wenzhou	OR22	Lijin	YL12	41081	5731	0.1395
Wenzhou	OR22	Lijin	YL13	38505	5470	0.14206
Wenzhou	OR22	Lijin	YL14	63766	9323	0.14621
Wenzhou	OR22	Lijin	YL15	57119	8188	0.14335
Wenzhou	OR22	Lijin	YL16	52587	7467	0.14199
Wenzhou	OR22	Lijin	YL17	46159	6697	0.14509
Wenzhou	OR22	Lijin	YL18	66156	9511	0.14377
Wenzhou	OR22	Lijin	YL19	66138	9553	0.14444
Wenzhou	OR22	Lijin	YL2	88623	12959	0.14623
Wenzhou	OR22	Lijin	YL20	61003	8789	0.14407
Wenzhou	OR22	Lijin	YL21	72939	10365	0.14211
Wenzhou	OR22	Lijin	YL22	41677	6243	0.14979
Wenzhou	OR22	Lijin	YL23	54053	7836	0.14497
Wenzhou	OR22	Lijin	YL24	68024	9933	0.14602
Wenzhou	OR22	Lijin	YL26	62973	8951	0.14214
Wenzhou	OR22	Lijin	YL27	87119	12782	0.14672
Wenzhou	OR22	Lijin	YL28	88090	13098	0.14869
Wenzhou	OR22	Lijin	YL29	72000	10402	0.14447
Wenzhou	OR22	Lijin	YL3	55481	8038	0.14488
Wenzhou	OR22	Lijin	YL30	48341	6803	0.14073
Wenzhou	OR22	Lijin	YL4	63710	9146	0.14356
Wenzhou	OR22	Lijin	YL5	66484	9547	0.1436
Wenzhou	OR22	Lijin	YL6	48399	6905	0.14267
Wenzhou	OR22	Lijin	YL7	89827	13534	0.15067
Wenzhou	OR22	Lijin	YL8	62717	8902	0.14194
Wenzhou	OR22	Lijin	YL9	64078	9213	0.14378
Wenzhou	OR22	Zhenjiang	YZ10	64633	9238	0.14293
Wenzhou	OR22	Zhenjiang	YZ11	34567	5011	0.14496
Wenzhou	OR22	Zhenjiang	YZ12	51016	7263	0.14237
Wenzhou	OR22	Zhenjiang	YZ13	61118	8801	0.144
Wenzhou	OR22	Zhenjiang	YZ14	77037	10968	0.14237
Wenzhou	OR22	Zhenjiang	YZ15	49900	7116	0.14261
Wenzhou	OR22	Zhenjiang	YZ16	51210	7387	0.14425
Wenzhou	OR22	Zhenjiang	YZ17	51688	7425	0.14365
Wenzhou	OR22	Zhenjiang	YZ18	46901	6534	0.13931
Wenzhou	OR22	Zhenjiang	YZ19	50846	7342	0.1444
Wenzhou	OR22	Zhenjiang	YZ2	62719	9215	0.14693
Wenzhou	OR22	Zhenjiang	YZ20	58159	8638	0.14852
Wenzhou	OR22	Zhenjiang	YZ21	74703	10794	0.14449
Wenzhou	OR22	Zhenjiang	YZ22	61208	8903	0.14545
Wenzhou	OR22	Zhenjiang	YZ23	83750	12433	0.14845
Wenzhou	OR22	Zhenjiang	YZ24	87724	12899	0.14704
Wenzhou	OR22	Zhenjiang	YZ25	62630	8859	0.14145
Wenzhou	OR22	Zhenjiang	YZ26	61421	8957	0.14583
Wenzhou	OR22	Zhenjiang	YZ27	85162	12266	0.14403
Wenzhou	OR22	Zhenjiang	YZ28	76947	11042	0.1435
Wenzhou	OR22	Zhenjiang	YZ29	53761	7694	0.14311
Wenzhou	OR22	Zhenjiang	YZ3	58976	8586	0.14558
Wenzhou	OR22	Zhenjiang	YZ4	33374	4753	0.14242
Wenzhou	OR22	Zhenjiang	YZ5	58462	8315	0.14223
Wenzhou	OR22	Zhenjiang	YZ6	55826	7973	0.14282
Wenzhou	OR22	Zhenjiang	YZ7	65434	9419	0.14395
Wenzhou	OR22	Zhenjiang	YZ8	48924	7019	0.14347
Wenzhou	OR23	PajuSeoul	IE11	152057	22571	0.14844
Wenzhou	OR23	PajuSeoul	IE4	143371	21249	0.14821
Wenzhou	OR23	Seocheon	K1	155827	23845	0.15302
Wenzhou	OR23	Seocheon	K10	160079	24423	0.15257
Wenzhou	OR23	Seocheon	K12	158575	24616	0.15523
Wenzhou	OR23	Seocheon	K13	152003	24308	0.15992
Wenzhou	OR23	Seocheon	K14	157857	24698	0.15646
Wenzhou	OR23	Seocheon	K19	161700	25031	0.1548
Wenzhou	OR23	Seocheon	K20	153124	23824	0.15559
Wenzhou	OR23	Seocheon	K3	148734	23282	0.15653
Wenzhou	OR23	Yingluo	L1	73021	10592	0.14505
Wenzhou	OR23	Yingluo	L10	123988	18390	0.14832
Wenzhou	OR23	Yingluo	L11	68340	9948	0.14557
Wenzhou	OR23	Yingluo	L12	133710	19615	0.1467
Wenzhou	OR23	Yingluo	L14	97292	14240	0.14636
Wenzhou	OR23	Yingluo	L15	102849	15014	0.14598
Wenzhou	OR23	Yingluo	L16	163024	24027	0.14738
Wenzhou	OR23	Yingluo	L17	116831	16867	0.14437
Wenzhou	OR23	Yingluo	L17re	149420	21675	0.14506
Wenzhou	OR23	Yingluo	L18	156574	23106	0.14757
Wenzhou	OR23	Yingluo	L18re	128586	18442	0.14342
Wenzhou	OR23	Yingluo	L19	70854	10346	0.14602
Wenzhou	OR23	Yingluo	L19re	112329	16407	0.14606
Wenzhou	OR23	Yingluo	L2	128167	18485	0.14423
Wenzhou	OR23	Yingluo	L20	175858	26394	0.15009
Wenzhou	OR23	Yingluo	L20re	123123	17899	0.14537
Wenzhou	OR23	Yingluo	L21	157207	22829	0.14522
Wenzhou	OR23	Yingluo	L22	171667	25394	0.14793
Wenzhou	OR23	Yingluo	L22re	122621	17921	0.14615
Wenzhou	OR23	Yingluo	L23	175766	26448	0.15047
Wenzhou	OR23	Yingluo	L24	93741	13662	0.14574
Wenzhou	OR23	Yingluo	L25	129469	18836	0.14549
Wenzhou	OR23	Yingluo	L3	88093	12896	0.14639
Wenzhou	OR23	Yingluo	L4	107801	15849	0.14702
Wenzhou	OR23	Yingluo	L5	72381	10570	0.14603
Wenzhou	OR23	Yingluo	L6	81024	11695	0.14434
Wenzhou	OR23	Yingluo	L7	139375	20448	0.14671
Wenzhou	OR23	Wenzhou	OR24	154935	23286	0.1503
Wenzhou	OR23	Wenzhou	OR25	168599	25386	0.15057
Wenzhou	OR23	Wenzhou	OR26	168103	25273	0.15034
Wenzhou	OR23	Wenzhou	OR27	92297	13864	0.15021
Wenzhou	OR23	Wenzhou	OR28	174526	26393	0.15123
Wenzhou	OR23	Wenzhou	OR29	170029	25662	0.15093
Wenzhou	OR23	Wenzhou	OR30	134741	20362	0.15112
Wenzhou	OR23	PajuSeoul	S1	158594	23501	0.14818
Wenzhou	OR23	PajuSeoul	SEO10	151962	22549	0.14839
Wenzhou	OR23	PajuSeoul	SEO13	145950	21308	0.146
Wenzhou	OR23	PajuSeoul	SEO20	135965	20085	0.14772
Wenzhou	OR23	PajuSeoul	SEO4	128326	19154	0.14926
Wenzhou	OR23	Lijin	YL1	108786	15687	0.1442
Wenzhou	OR23	Lijin	YL10	110760	16080	0.14518
Wenzhou	OR23	Lijin	YL11	115903	16819	0.14511
Wenzhou	OR23	Lijin	YL12	81404	11701	0.14374
Wenzhou	OR23	Lijin	YL13	75448	10979	0.14552
Wenzhou	OR23	Lijin	YL14	128439	19105	0.14875
Wenzhou	OR23	Lijin	YL15	111041	16156	0.1455
Wenzhou	OR23	Lijin	YL16	103131	14957	0.14503
Wenzhou	OR23	Lijin	YL17	88791	12987	0.14626
Wenzhou	OR23	Lijin	YL18	133276	19300	0.14481
Wenzhou	OR23	Lijin	YL19	134208	19538	0.14558
Wenzhou	OR23	Lijin	YL2	175845	26218	0.1491
Wenzhou	OR23	Lijin	YL20	122898	17558	0.14287
Wenzhou	OR23	Lijin	YL21	145271	21028	0.14475
Wenzhou	OR23	Lijin	YL22	82612	12743	0.15425
Wenzhou	OR23	Lijin	YL23	106709	15452	0.14481
Wenzhou	OR23	Lijin	YL24	130004	19434	0.14949
Wenzhou	OR23	Lijin	YL26	122695	17788	0.14498
Wenzhou	OR23	Lijin	YL27	173333	26009	0.15005
Wenzhou	OR23	Lijin	YL28	174742	26289	0.15044
Wenzhou	OR23	Lijin	YL29	138082	20095	0.14553
Wenzhou	OR23	Lijin	YL3	109038	15703	0.14401
Wenzhou	OR23	Lijin	YL30	95295	13795	0.14476
Wenzhou	OR23	Lijin	YL4	128336	18539	0.14446
Wenzhou	OR23	Lijin	YL5	133872	19655	0.14682
Wenzhou	OR23	Lijin	YL6	98630	14280	0.14478
Wenzhou	OR23	Lijin	YL7	178012	26827	0.1507
Wenzhou	OR23	Lijin	YL8	125357	18109	0.14446
Wenzhou	OR23	Lijin	YL9	122645	17907	0.14601
Wenzhou	OR23	Zhenjiang	YZ10	130630	19106	0.14626
Wenzhou	OR23	Zhenjiang	YZ11	68555	10064	0.1468
Wenzhou	OR23	Zhenjiang	YZ12	100753	14483	0.14375
Wenzhou	OR23	Zhenjiang	YZ13	120829	17595	0.14562
Wenzhou	OR23	Zhenjiang	YZ14	150237	22235	0.148
Wenzhou	OR23	Zhenjiang	YZ15	102407	15007	0.14654
Wenzhou	OR23	Zhenjiang	YZ16	91287	13149	0.14404
Wenzhou	OR23	Zhenjiang	YZ17	103819	15000	0.14448
Wenzhou	OR23	Zhenjiang	YZ18	89586	12953	0.14459
Wenzhou	OR23	Zhenjiang	YZ19	104948	15380	0.14655
Wenzhou	OR23	Zhenjiang	YZ2	125917	18519	0.14707
Wenzhou	OR23	Zhenjiang	YZ20	114982	17070	0.14846
Wenzhou	OR23	Zhenjiang	YZ21	143254	20968	0.14637
Wenzhou	OR23	Zhenjiang	YZ22	123531	18162	0.14702
Wenzhou	OR23	Zhenjiang	YZ23	164462	24354	0.14808
Wenzhou	OR23	Zhenjiang	YZ24	173970	26237	0.15081
Wenzhou	OR23	Zhenjiang	YZ25	120954	17670	0.14609
Wenzhou	OR23	Zhenjiang	YZ26	114450	16912	0.14777
Wenzhou	OR23	Zhenjiang	YZ27	166788	24560	0.14725
Wenzhou	OR23	Zhenjiang	YZ28	145947	21138	0.14483
Wenzhou	OR23	Zhenjiang	YZ29	102394	15009	0.14658
Wenzhou	OR23	Zhenjiang	YZ3	109869	16214	0.14758
Wenzhou	OR23	Zhenjiang	YZ4	65686	9387	0.14291
Wenzhou	OR23	Zhenjiang	YZ5	117839	17193	0.1459
Wenzhou	OR23	Zhenjiang	YZ6	102777	15236	0.14824
Wenzhou	OR23	Zhenjiang	YZ7	130276	19042	0.14617
Wenzhou	OR23	Zhenjiang	YZ8	97820	14065	0.14378
Wenzhou	OR24	PajuSeoul	IE11	138135	20150	0.14587
Wenzhou	OR24	PajuSeoul	IE4	130522	19157	0.14677
Wenzhou	OR24	Seocheon	K1	141543	21515	0.152
Wenzhou	OR24	Seocheon	K10	145317	22112	0.15216
Wenzhou	OR24	Seocheon	K12	143912	21876	0.15201
Wenzhou	OR24	Seocheon	K13	138350	21952	0.15867
Wenzhou	OR24	Seocheon	K14	143213	22227	0.1552
Wenzhou	OR24	Seocheon	K19	146728	22223	0.15146
Wenzhou	OR24	Seocheon	K20	139277	21148	0.15184
Wenzhou	OR24	Seocheon	K3	135214	20599	0.15234
Wenzhou	OR24	Yingluo	L1	65507	9654	0.14737
Wenzhou	OR24	Yingluo	L10	111219	16436	0.14778
Wenzhou	OR24	Yingluo	L11	61413	8872	0.14446
Wenzhou	OR24	Yingluo	L12	120398	17567	0.14591
Wenzhou	OR24	Yingluo	L14	87680	12676	0.14457
Wenzhou	OR24	Yingluo	L15	92865	13162	0.14173
Wenzhou	OR24	Yingluo	L16	146780	21696	0.14781
Wenzhou	OR24	Yingluo	L17	104851	15048	0.14352
Wenzhou	OR24	Yingluo	L17re	134368	19112	0.14224
Wenzhou	OR24	Yingluo	L18	141121	20660	0.1464
Wenzhou	OR24	Yingluo	L18re	117388	16786	0.143
Wenzhou	OR24	Yingluo	L19	63423	9096	0.14342
Wenzhou	OR24	Yingluo	L19re	102808	14858	0.14452
Wenzhou	OR24	Yingluo	L2	115325	16875	0.14633
Wenzhou	OR24	Yingluo	L20	158586	23505	0.14822
Wenzhou	OR24	Yingluo	L20re	112406	16219	0.14429
Wenzhou	OR24	Yingluo	L21	142097	20788	0.14629
Wenzhou	OR24	Yingluo	L22	154784	22770	0.14711
Wenzhou	OR24	Yingluo	L22re	111746	16306	0.14592
Wenzhou	OR24	Yingluo	L23	158450	23409	0.14774
Wenzhou	OR24	Yingluo	L24	85860	12596	0.1467
Wenzhou	OR24	Yingluo	L25	116286	16803	0.1445
Wenzhou	OR24	Yingluo	L3	79176	11450	0.14461
Wenzhou	OR24	Yingluo	L4	96456	13968	0.14481
Wenzhou	OR24	Yingluo	L5	65270	9405	0.14409
Wenzhou	OR24	Yingluo	L6	72856	10588	0.14533
Wenzhou	OR24	Yingluo	L7	124958	18108	0.14491
Wenzhou	OR24	Wenzhou	OR25	152335	23232	0.15251
Wenzhou	OR24	Wenzhou	OR26	152153	22546	0.14818
Wenzhou	OR24	Wenzhou	OR27	84313	12634	0.14985
Wenzhou	OR24	Wenzhou	OR28	157423	23746	0.15084
Wenzhou	OR24	Wenzhou	OR29	153558	22980	0.14965
Wenzhou	OR24	Wenzhou	OR30	122262	18219	0.14902
Wenzhou	OR24	PajuSeoul	S1	143737	21070	0.14659
Wenzhou	OR24	PajuSeoul	SEO10	138113	20232	0.14649
Wenzhou	OR24	PajuSeoul	SEO13	132639	19388	0.14617
Wenzhou	OR24	PajuSeoul	SEO20	124026	17987	0.14503
Wenzhou	OR24	PajuSeoul	SEO4	117063	17271	0.14754
Wenzhou	OR24	Lijin	YL1	97612	13961	0.14303
Wenzhou	OR24	Lijin	YL10	101378	14617	0.14418
Wenzhou	OR24	Lijin	YL11	106115	15260	0.14381
Wenzhou	OR24	Lijin	YL12	73264	10440	0.1425
Wenzhou	OR24	Lijin	YL13	67810	9696	0.14299
Wenzhou	OR24	Lijin	YL14	115591	16899	0.1462
Wenzhou	OR24	Lijin	YL15	100454	14539	0.14473
Wenzhou	OR24	Lijin	YL16	92920	13328	0.14344
Wenzhou	OR24	Lijin	YL17	80541	11769	0.14612
Wenzhou	OR24	Lijin	YL18	120001	17305	0.14421
Wenzhou	OR24	Lijin	YL19	120798	17491	0.1448
Wenzhou	OR24	Lijin	YL2	158570	23292	0.14689
Wenzhou	OR24	Lijin	YL20	110621	15952	0.1442
Wenzhou	OR24	Lijin	YL21	131054	18792	0.14339
Wenzhou	OR24	Lijin	YL22	74414	11332	0.15228
Wenzhou	OR24	Lijin	YL23	96512	14013	0.14519
Wenzhou	OR24	Lijin	YL24	118233	17343	0.14668
Wenzhou	OR24	Lijin	YL26	111343	16081	0.14443
Wenzhou	OR24	Lijin	YL27	156282	23145	0.1481
Wenzhou	OR24	Lijin	YL28	157262	23433	0.14901
Wenzhou	OR24	Lijin	YL29	125581	18440	0.14684
Wenzhou	OR24	Lijin	YL3	97861	13971	0.14276
Wenzhou	OR24	Lijin	YL30	85977	12235	0.14231
Wenzhou	OR24	Lijin	YL4	115767	16651	0.14383
Wenzhou	OR24	Lijin	YL5	120279	17468	0.14523
Wenzhou	OR24	Lijin	YL6	88416	12701	0.14365
Wenzhou	OR24	Lijin	YL7	160429	23912	0.14905
Wenzhou	OR24	Lijin	YL8	113004	16361	0.14478
Wenzhou	OR24	Lijin	YL9	111935	16091	0.14375
Wenzhou	OR24	Zhenjiang	YZ10	117824	16975	0.14407
Wenzhou	OR24	Zhenjiang	YZ11	62280	9230	0.1482
Wenzhou	OR24	Zhenjiang	YZ12	91007	13018	0.14304
Wenzhou	OR24	Zhenjiang	YZ13	109459	15783	0.14419
Wenzhou	OR24	Zhenjiang	YZ14	136210	19875	0.14591
Wenzhou	OR24	Zhenjiang	YZ15	92653	13523	0.14595
Wenzhou	OR24	Zhenjiang	YZ16	82419	11898	0.14436
Wenzhou	OR24	Zhenjiang	YZ17	93479	13524	0.14467
Wenzhou	OR24	Zhenjiang	YZ18	80836	11548	0.14286
Wenzhou	OR24	Zhenjiang	YZ19	94585	13859	0.14652
Wenzhou	OR24	Zhenjiang	YZ2	113194	16747	0.14795
Wenzhou	OR24	Zhenjiang	YZ20	104064	15536	0.14929
Wenzhou	OR24	Zhenjiang	YZ21	129539	18688	0.14427
Wenzhou	OR24	Zhenjiang	YZ22	111505	16376	0.14686
Wenzhou	OR24	Zhenjiang	YZ23	148552	22199	0.14944
Wenzhou	OR24	Zhenjiang	YZ24	156781	23203	0.148
Wenzhou	OR24	Zhenjiang	YZ25	109721	15750	0.14355
Wenzhou	OR24	Zhenjiang	YZ26	103022	14921	0.14483
Wenzhou	OR24	Zhenjiang	YZ27	151123	21858	0.14464
Wenzhou	OR24	Zhenjiang	YZ28	132097	19036	0.14411
Wenzhou	OR24	Zhenjiang	YZ29	92937	13490	0.14515
Wenzhou	OR24	Zhenjiang	YZ3	100724	14872	0.14765
Wenzhou	OR24	Zhenjiang	YZ4	59681	8546	0.14319
Wenzhou	OR24	Zhenjiang	YZ5	106081	15227	0.14354
Wenzhou	OR24	Zhenjiang	YZ6	94511	13756	0.14555
Wenzhou	OR24	Zhenjiang	YZ7	117560	17076	0.14525
Wenzhou	OR24	Zhenjiang	YZ8	88297	12859	0.14563
Wenzhou	OR25	PajuSeoul	IE11	149513	22214	0.14858
Wenzhou	OR25	PajuSeoul	IE4	141128	21017	0.14892
Wenzhou	OR25	Seocheon	K1	153050	23230	0.15178
Wenzhou	OR25	Seocheon	K10	157299	24476	0.1556
Wenzhou	OR25	Seocheon	K12	155875	23747	0.15235
Wenzhou	OR25	Seocheon	K13	149790	23544	0.15718
Wenzhou	OR25	Seocheon	K14	155373	24597	0.15831
Wenzhou	OR25	Seocheon	K19	158952	24799	0.15602
Wenzhou	OR25	Seocheon	K20	150691	23367	0.15507
Wenzhou	OR25	Seocheon	K3	146279	22758	0.15558
Wenzhou	OR25	Yingluo	L1	71698	10573	0.14747
Wenzhou	OR25	Yingluo	L10	121727	18333	0.15061
Wenzhou	OR25	Yingluo	L11	67234	9988	0.14856
Wenzhou	OR25	Yingluo	L12	131286	19515	0.14864
Wenzhou	OR25	Yingluo	L14	95358	14099	0.14785
Wenzhou	OR25	Yingluo	L15	100838	14892	0.14768
Wenzhou	OR25	Yingluo	L16	159711	23932	0.14985
Wenzhou	OR25	Yingluo	L17	114586	16879	0.1473
Wenzhou	OR25	Yingluo	L17re	146295	21644	0.14795
Wenzhou	OR25	Yingluo	L18	153417	22901	0.14927
Wenzhou	OR25	Yingluo	L18re	126818	18503	0.1459
Wenzhou	OR25	Yingluo	L19	69316	10267	0.14812
Wenzhou	OR25	Yingluo	L19re	110629	16188	0.14633
Wenzhou	OR25	Yingluo	L2	125558	18292	0.14569
Wenzhou	OR25	Yingluo	L20	172595	26172	0.15164
Wenzhou	OR25	Yingluo	L20re	121116	17801	0.14697
Wenzhou	OR25	Yingluo	L21	154324	22977	0.14889
Wenzhou	OR25	Yingluo	L22	168501	25259	0.1499
Wenzhou	OR25	Yingluo	L22re	120462	17765	0.14747
Wenzhou	OR25	Yingluo	L23	172563	26326	0.15256
Wenzhou	OR25	Yingluo	L24	92314	13709	0.1485
Wenzhou	OR25	Yingluo	L25	126857	18697	0.14739
Wenzhou	OR25	Yingluo	L3	86410	12659	0.1465
Wenzhou	OR25	Yingluo	L4	105754	15721	0.14866
Wenzhou	OR25	Yingluo	L5	70755	10619	0.15008
Wenzhou	OR25	Yingluo	L6	79653	11842	0.14867
Wenzhou	OR25	Yingluo	L7	136425	20225	0.14825
Wenzhou	OR25	Wenzhou	OR26	165225	24926	0.15086
Wenzhou	OR25	Wenzhou	OR27	90842	13764	0.15152
Wenzhou	OR25	Wenzhou	OR28	171447	25851	0.15078
Wenzhou	OR25	Wenzhou	OR29	166996	25363	0.15188
Wenzhou	OR25	Wenzhou	OR30	132675	20044	0.15108
Wenzhou	OR25	PajuSeoul	S1	156100	23375	0.14974
Wenzhou	OR25	PajuSeoul	SEO10	149421	22450	0.15025
Wenzhou	OR25	PajuSeoul	SEO13	143614	21245	0.14793
Wenzhou	OR25	PajuSeoul	SEO20	133762	19822	0.14819
Wenzhou	OR25	PajuSeoul	SEO4	126470	19101	0.15103
Wenzhou	OR25	Lijin	YL1	106613	15736	0.1476
Wenzhou	OR25	Lijin	YL10	108886	16039	0.1473
Wenzhou	OR25	Lijin	YL11	114112	16647	0.14588
Wenzhou	OR25	Lijin	YL12	79809	11572	0.145
Wenzhou	OR25	Lijin	YL13	74062	10771	0.14543
Wenzhou	OR25	Lijin	YL14	125996	18893	0.14995
Wenzhou	OR25	Lijin	YL15	108987	16055	0.14731
Wenzhou	OR25	Lijin	YL16	101486	14848	0.14631
Wenzhou	OR25	Lijin	YL17	87393	12734	0.14571
Wenzhou	OR25	Lijin	YL18	130729	19260	0.14733
Wenzhou	OR25	Lijin	YL19	131691	19385	0.1472
Wenzhou	OR25	Lijin	YL2	172558	26083	0.15115
Wenzhou	OR25	Lijin	YL20	120673	17729	0.14692
Wenzhou	OR25	Lijin	YL21	142572	20878	0.14644
Wenzhou	OR25	Lijin	YL22	81208	12755	0.15707
Wenzhou	OR25	Lijin	YL23	104643	15584	0.14893
Wenzhou	OR25	Lijin	YL24	127941	19278	0.15068
Wenzhou	OR25	Lijin	YL26	120589	17494	0.14507
Wenzhou	OR25	Lijin	YL27	170133	25679	0.15093
Wenzhou	OR25	Lijin	YL28	171501	26160	0.15254
Wenzhou	OR25	Lijin	YL29	136050	20254	0.14887
Wenzhou	OR25	Lijin	YL3	106852	15744	0.14734
Wenzhou	OR25	Lijin	YL30	93444	13637	0.14594
Wenzhou	OR25	Lijin	YL4	125668	18612	0.1481
Wenzhou	OR25	Lijin	YL5	131274	19538	0.14883
Wenzhou	OR25	Lijin	YL6	96843	14073	0.14532
Wenzhou	OR25	Lijin	YL7	174747	26764	0.15316
Wenzhou	OR25	Lijin	YL8	123122	18097	0.14698
Wenzhou	OR25	Lijin	YL9	120878	17836	0.14755
Wenzhou	OR25	Zhenjiang	YZ10	128332	18998	0.14804
Wenzhou	OR25	Zhenjiang	YZ11	67620	10133	0.14985
Wenzhou	OR25	Zhenjiang	YZ12	99094	14586	0.14719
Wenzhou	OR25	Zhenjiang	YZ13	118501	17526	0.1479
Wenzhou	OR25	Zhenjiang	YZ14	147588	21794	0.14767
Wenzhou	OR25	Zhenjiang	YZ15	100367	14974	0.14919
Wenzhou	OR25	Zhenjiang	YZ16	90141	13107	0.14541
Wenzhou	OR25	Zhenjiang	YZ17	101417	15110	0.14899
Wenzhou	OR25	Zhenjiang	YZ18	87918	12885	0.14656
Wenzhou	OR25	Zhenjiang	YZ19	103034	15314	0.14863
Wenzhou	OR25	Zhenjiang	YZ2	123500	18120	0.14672
Wenzhou	OR25	Zhenjiang	YZ20	113102	16875	0.1492
Wenzhou	OR25	Zhenjiang	YZ21	140961	20875	0.14809
Wenzhou	OR25	Zhenjiang	YZ22	121368	17930	0.14773
Wenzhou	OR25	Zhenjiang	YZ23	161845	23780	0.14693
Wenzhou	OR25	Zhenjiang	YZ24	170602	25947	0.15209
Wenzhou	OR25	Zhenjiang	YZ25	119232	17625	0.14782
Wenzhou	OR25	Zhenjiang	YZ26	112456	16611	0.14771
Wenzhou	OR25	Zhenjiang	YZ27	164022	24327	0.14832
Wenzhou	OR25	Zhenjiang	YZ28	143388	21098	0.14714
Wenzhou	OR25	Zhenjiang	YZ29	100713	14958	0.14852
Wenzhou	OR25	Zhenjiang	YZ3	108242	15898	0.14687
Wenzhou	OR25	Zhenjiang	YZ4	64450	9313	0.1445
Wenzhou	OR25	Zhenjiang	YZ5	115554	17016	0.14726
Wenzhou	OR25	Zhenjiang	YZ6	101318	14794	0.14602
Wenzhou	OR25	Zhenjiang	YZ7	128020	18936	0.14791
Wenzhou	OR25	Zhenjiang	YZ8	96106	14125	0.14697
Wenzhou	OR26	PajuSeoul	IE11	148958	21767	0.14613
Wenzhou	OR26	PajuSeoul	IE4	140632	20379	0.14491
Wenzhou	OR26	Seocheon	K1	152889	23186	0.15165
Wenzhou	OR26	Seocheon	K10	156989	23655	0.15068
Wenzhou	OR26	Seocheon	K12	155504	23559	0.1515
Wenzhou	OR26	Seocheon	K13	149187	23423	0.157
Wenzhou	OR26	Seocheon	K14	154764	23583	0.15238
Wenzhou	OR26	Seocheon	K19	158468	23983	0.15134
Wenzhou	OR26	Seocheon	K20	150314	22935	0.15258
Wenzhou	OR26	Seocheon	K3	145999	22245	0.15236
Wenzhou	OR26	Yingluo	L1	71535	10515	0.14699
Wenzhou	OR26	Yingluo	L10	121677	18025	0.14814
Wenzhou	OR26	Yingluo	L11	67363	9694	0.14391
Wenzhou	OR26	Yingluo	L12	131116	18945	0.14449
Wenzhou	OR26	Yingluo	L14	95282	13782	0.14464
Wenzhou	OR26	Yingluo	L15	100926	14607	0.14473
Wenzhou	OR26	Yingluo	L16	159581	23367	0.14643
Wenzhou	OR26	Yingluo	L17	114532	16628	0.14518
Wenzhou	OR26	Yingluo	L17re	146216	21054	0.14399
Wenzhou	OR26	Yingluo	L18	153145	22388	0.14619
Wenzhou	OR26	Yingluo	L18re	126219	18007	0.14266
Wenzhou	OR26	Yingluo	L19	69350	9877	0.14242
Wenzhou	OR26	Yingluo	L19re	110061	15799	0.14355
Wenzhou	OR26	Yingluo	L2	125638	18225	0.14506
Wenzhou	OR26	Yingluo	L20	172174	25463	0.14789
Wenzhou	OR26	Yingluo	L20re	120696	17326	0.14355
Wenzhou	OR26	Yingluo	L21	154091	22393	0.14532
Wenzhou	OR26	Yingluo	L22	168072	24755	0.14729
Wenzhou	OR26	Yingluo	L22re	120072	17215	0.14337
Wenzhou	OR26	Yingluo	L23	172228	25663	0.14901
Wenzhou	OR26	Yingluo	L24	91836	13292	0.14474
Wenzhou	OR26	Yingluo	L25	126355	18178	0.14386
Wenzhou	OR26	Yingluo	L3	86304	12398	0.14365
Wenzhou	OR26	Yingluo	L4	105618	15384	0.14566
Wenzhou	OR26	Yingluo	L5	70817	10291	0.14532
Wenzhou	OR26	Yingluo	L6	79369	11647	0.14674
Wenzhou	OR26	Yingluo	L7	136319	19860	0.14569
Wenzhou	OR26	Wenzhou	OR27	90422	13420	0.14842
Wenzhou	OR26	Wenzhou	OR28	170992	25860	0.15124
Wenzhou	OR26	Wenzhou	OR29	166729	25053	0.15026
Wenzhou	OR26	Wenzhou	OR30	132047	19561	0.14814
Wenzhou	OR26	PajuSeoul	S1	155484	22871	0.1471
Wenzhou	OR26	PajuSeoul	SEO10	148869	22025	0.14795
Wenzhou	OR26	PajuSeoul	SEO13	143017	20889	0.14606
Wenzhou	OR26	PajuSeoul	SEO20	133502	19305	0.1446
Wenzhou	OR26	PajuSeoul	SEO4	126073	18684	0.1482
Wenzhou	OR26	Lijin	YL1	106250	15282	0.14383
Wenzhou	OR26	Lijin	YL10	108439	15574	0.14362
Wenzhou	OR26	Lijin	YL11	113975	16380	0.14372
Wenzhou	OR26	Lijin	YL12	79773	11429	0.14327
Wenzhou	OR26	Lijin	YL13	74061	10529	0.14217
Wenzhou	OR26	Lijin	YL14	125837	18659	0.14828
Wenzhou	OR26	Lijin	YL15	108662	15661	0.14413
Wenzhou	OR26	Lijin	YL16	101220	14635	0.14459
Wenzhou	OR26	Lijin	YL17	86820	12926	0.14888
Wenzhou	OR26	Lijin	YL18	130477	18924	0.14504
Wenzhou	OR26	Lijin	YL19	131496	18964	0.14422
Wenzhou	OR26	Lijin	YL2	172104	25496	0.14814
Wenzhou	OR26	Lijin	YL20	120376	17101	0.14206
Wenzhou	OR26	Lijin	YL21	142178	20398	0.14347
Wenzhou	OR26	Lijin	YL22	81024	12407	0.15313
Wenzhou	OR26	Lijin	YL23	104475	15232	0.1458
Wenzhou	OR26	Lijin	YL24	127399	18750	0.14718
Wenzhou	OR26	Lijin	YL26	120193	17334	0.14422
Wenzhou	OR26	Lijin	YL27	169765	25318	0.14914
Wenzhou	OR26	Lijin	YL28	171072	25576	0.1495
Wenzhou	OR26	Lijin	YL29	135290	19816	0.14647
Wenzhou	OR26	Lijin	YL3	106535	15350	0.14408
Wenzhou	OR26	Lijin	YL30	93248	13468	0.14443
Wenzhou	OR26	Lijin	YL4	125399	18227	0.14535
Wenzhou	OR26	Lijin	YL5	131274	18994	0.14469
Wenzhou	OR26	Lijin	YL6	96478	13787	0.1429
Wenzhou	OR26	Lijin	YL7	174252	26257	0.15068
Wenzhou	OR26	Lijin	YL8	122678	17599	0.14346
Wenzhou	OR26	Lijin	YL9	120238	17382	0.14456
Wenzhou	OR26	Zhenjiang	YZ10	128305	18419	0.14356
Wenzhou	OR26	Zhenjiang	YZ11	67520	9958	0.14748
Wenzhou	OR26	Zhenjiang	YZ12	99040	14133	0.1427
Wenzhou	OR26	Zhenjiang	YZ13	118396	17093	0.14437
Wenzhou	OR26	Zhenjiang	YZ14	147412	21286	0.1444
Wenzhou	OR26	Zhenjiang	YZ15	100455	14581	0.14515
Wenzhou	OR26	Zhenjiang	YZ16	89413	12627	0.14122
Wenzhou	OR26	Zhenjiang	YZ17	101807	14609	0.1435
Wenzhou	OR26	Zhenjiang	YZ18	87597	12617	0.14403
Wenzhou	OR26	Zhenjiang	YZ19	103062	15064	0.14616
Wenzhou	OR26	Zhenjiang	YZ2	123608	18156	0.14688
Wenzhou	OR26	Zhenjiang	YZ20	112745	16722	0.14832
Wenzhou	OR26	Zhenjiang	YZ21	140682	20398	0.14499
Wenzhou	OR26	Zhenjiang	YZ22	121447	17778	0.14638
Wenzhou	OR26	Zhenjiang	YZ23	161106	24045	0.14925
Wenzhou	OR26	Zhenjiang	YZ24	170164	25347	0.14896
Wenzhou	OR26	Zhenjiang	YZ25	118908	17212	0.14475
Wenzhou	OR26	Zhenjiang	YZ26	111908	16250	0.14521
Wenzhou	OR26	Zhenjiang	YZ27	163624	23931	0.14626
Wenzhou	OR26	Zhenjiang	YZ28	143005	20578	0.1439
Wenzhou	OR26	Zhenjiang	YZ29	100600	14675	0.14587
Wenzhou	OR26	Zhenjiang	YZ3	107578	15798	0.14685
Wenzhou	OR26	Zhenjiang	YZ4	64221	9273	0.14439
Wenzhou	OR26	Zhenjiang	YZ5	115631	16553	0.14315
Wenzhou	OR26	Zhenjiang	YZ6	100932	14541	0.14407
Wenzhou	OR26	Zhenjiang	YZ7	128104	18610	0.14527
Wenzhou	OR26	Zhenjiang	YZ8	95944	13803	0.14387
Wenzhou	OR27	PajuSeoul	IE11	84221	12293	0.14596
Wenzhou	OR27	PajuSeoul	IE4	79833	11740	0.14706
Wenzhou	OR27	Seocheon	K1	85685	12901	0.15056
Wenzhou	OR27	Seocheon	K10	87581	13193	0.15064
Wenzhou	OR27	Seocheon	K12	86952	13118	0.15086
Wenzhou	OR27	Seocheon	K13	83814	13253	0.15812
Wenzhou	OR27	Seocheon	K14	86805	13193	0.15198
Wenzhou	OR27	Seocheon	K19	88354	13418	0.15187
Wenzhou	OR27	Seocheon	K20	84653	12848	0.15177
Wenzhou	OR27	Seocheon	K3	82221	12681	0.15423
Wenzhou	OR27	Yingluo	L1	37890	5640	0.14885
Wenzhou	OR27	Yingluo	L10	64583	9573	0.14823
Wenzhou	OR27	Yingluo	L11	35404	5141	0.14521
Wenzhou	OR27	Yingluo	L12	70604	10118	0.14331
Wenzhou	OR27	Yingluo	L14	51652	7429	0.14383
Wenzhou	OR27	Yingluo	L15	53865	7793	0.14468
Wenzhou	OR27	Yingluo	L16	86940	12715	0.14625
Wenzhou	OR27	Yingluo	L17	60830	8894	0.14621
Wenzhou	OR27	Yingluo	L17re	77739	11189	0.14393
Wenzhou	OR27	Yingluo	L18	84620	12461	0.14726
Wenzhou	OR27	Yingluo	L18re	72732	10284	0.1414
Wenzhou	OR27	Yingluo	L19	36582	5260	0.14379
Wenzhou	OR27	Yingluo	L19re	64282	9253	0.14394
Wenzhou	OR27	Yingluo	L2	66836	9566	0.14313
Wenzhou	OR27	Yingluo	L20	94069	13848	0.14721
Wenzhou	OR27	Yingluo	L20re	68871	9875	0.14338
Wenzhou	OR27	Yingluo	L21	84241	12232	0.1452
Wenzhou	OR27	Yingluo	L22	92067	13572	0.14741
Wenzhou	OR27	Yingluo	L22re	68784	9853	0.14325
Wenzhou	OR27	Yingluo	L23	94094	13929	0.14803
Wenzhou	OR27	Yingluo	L24	53740	7842	0.14592
Wenzhou	OR27	Yingluo	L25	67042	9686	0.14448
Wenzhou	OR27	Yingluo	L3	46468	6702	0.14423
Wenzhou	OR27	Yingluo	L4	56218	8096	0.14401
Wenzhou	OR27	Yingluo	L5	38312	5606	0.14632
Wenzhou	OR27	Yingluo	L6	42640	6228	0.14606
Wenzhou	OR27	Yingluo	L7	72700	10581	0.14554
Wenzhou	OR27	Wenzhou	OR28	93466	14003	0.14982
Wenzhou	OR27	Wenzhou	OR29	91498	13793	0.15075
Wenzhou	OR27	Wenzhou	OR30	74367	11040	0.14845
Wenzhou	OR27	PajuSeoul	S1	85874	12522	0.14582
Wenzhou	OR27	PajuSeoul	SEO10	83757	12277	0.14658
Wenzhou	OR27	PajuSeoul	SEO13	80588	11718	0.14541
Wenzhou	OR27	PajuSeoul	SEO20	75895	10966	0.14449
Wenzhou	OR27	PajuSeoul	SEO4	71448	10424	0.1459
Wenzhou	OR27	Lijin	YL1	55479	7962	0.14351
Wenzhou	OR27	Lijin	YL10	63466	8916	0.14048
Wenzhou	OR27	Lijin	YL11	66386	9333	0.14059
Wenzhou	OR27	Lijin	YL12	42948	6191	0.14415
Wenzhou	OR27	Lijin	YL13	39812	5760	0.14468
Wenzhou	OR27	Lijin	YL14	67265	9955	0.148
Wenzhou	OR27	Lijin	YL15	59023	8506	0.14411
Wenzhou	OR27	Lijin	YL16	54601	7789	0.14265
Wenzhou	OR27	Lijin	YL17	47446	7048	0.14855
Wenzhou	OR27	Lijin	YL18	69024	9886	0.14323
Wenzhou	OR27	Lijin	YL19	70197	10175	0.14495
Wenzhou	OR27	Lijin	YL2	93981	13805	0.14689
Wenzhou	OR27	Lijin	YL20	64198	9190	0.14315
Wenzhou	OR27	Lijin	YL21	76842	10930	0.14224
Wenzhou	OR27	Lijin	YL22	43449	6635	0.15271
Wenzhou	OR27	Lijin	YL23	55986	8139	0.14538
Wenzhou	OR27	Lijin	YL24	73425	10843	0.14767
Wenzhou	OR27	Lijin	YL26	66508	9443	0.14198
Wenzhou	OR27	Lijin	YL27	92508	13701	0.14811
Wenzhou	OR27	Lijin	YL28	93400	13842	0.1482
Wenzhou	OR27	Lijin	YL29	77341	11184	0.14461
Wenzhou	OR27	Lijin	YL3	57293	8215	0.14339
Wenzhou	OR27	Lijin	YL30	50539	7282	0.14409
Wenzhou	OR27	Lijin	YL4	66326	9593	0.14463
Wenzhou	OR27	Lijin	YL5	69899	10133	0.14497
Wenzhou	OR27	Lijin	YL6	50066	7143	0.14267
Wenzhou	OR27	Lijin	YL7	95233	14220	0.14932
Wenzhou	OR27	Lijin	YL8	65440	9346	0.14282
Wenzhou	OR27	Lijin	YL9	68725	9952	0.14481
Wenzhou	OR27	Zhenjiang	YZ10	69068	10152	0.14699
Wenzhou	OR27	Zhenjiang	YZ11	37274	5468	0.1467
Wenzhou	OR27	Zhenjiang	YZ12	53403	7656	0.14336
Wenzhou	OR27	Zhenjiang	YZ13	63763	9238	0.14488
Wenzhou	OR27	Zhenjiang	YZ14	81857	11839	0.14463
Wenzhou	OR27	Zhenjiang	YZ15	52632	7670	0.14573
Wenzhou	OR27	Zhenjiang	YZ16	50889	7306	0.14357
Wenzhou	OR27	Zhenjiang	YZ17	53068	7656	0.14427
Wenzhou	OR27	Zhenjiang	YZ18	47731	6877	0.14408
Wenzhou	OR27	Zhenjiang	YZ19	53847	7888	0.14649
Wenzhou	OR27	Zhenjiang	YZ2	66666	9791	0.14687
Wenzhou	OR27	Zhenjiang	YZ20	60608	8926	0.14727
Wenzhou	OR27	Zhenjiang	YZ21	77623	11293	0.14549
Wenzhou	OR27	Zhenjiang	YZ22	64371	9610	0.14929
Wenzhou	OR27	Zhenjiang	YZ23	88412	13195	0.14924
Wenzhou	OR27	Zhenjiang	YZ24	92881	13629	0.14674
Wenzhou	OR27	Zhenjiang	YZ25	66743	9640	0.14443
Wenzhou	OR27	Zhenjiang	YZ26	61725	8887	0.14398
Wenzhou	OR27	Zhenjiang	YZ27	90251	13177	0.146
Wenzhou	OR27	Zhenjiang	YZ28	80197	11547	0.14398
Wenzhou	OR27	Zhenjiang	YZ29	56970	8315	0.14595
Wenzhou	OR27	Zhenjiang	YZ3	63203	9158	0.1449
Wenzhou	OR27	Zhenjiang	YZ4	35231	4859	0.13792
Wenzhou	OR27	Zhenjiang	YZ5	62619	9041	0.14438
Wenzhou	OR27	Zhenjiang	YZ6	59882	8650	0.14445
Wenzhou	OR27	Zhenjiang	YZ7	69713	10220	0.1466
Wenzhou	OR27	Zhenjiang	YZ8	51516	7642	0.14834
Wenzhou	OR28	PajuSeoul	IE11	154238	22626	0.1467
Wenzhou	OR28	PajuSeoul	IE4	145379	21311	0.14659
Wenzhou	OR28	Seocheon	K1	158282	24059	0.152
Wenzhou	OR28	Seocheon	K10	162533	24780	0.15246
Wenzhou	OR28	Seocheon	K12	160848	24723	0.1537
Wenzhou	OR28	Seocheon	K13	154206	24643	0.15981
Wenzhou	OR28	Seocheon	K14	160304	25047	0.15625
Wenzhou	OR28	Seocheon	K19	164126	25225	0.15369
Wenzhou	OR28	Seocheon	K20	155282	23890	0.15385
Wenzhou	OR28	Seocheon	K3	150746	23419	0.15535
Wenzhou	OR28	Yingluo	L1	74596	11103	0.14884
Wenzhou	OR28	Yingluo	L10	126288	18659	0.14775
Wenzhou	OR28	Yingluo	L11	69848	10127	0.14499
Wenzhou	OR28	Yingluo	L12	136067	19971	0.14677
Wenzhou	OR28	Yingluo	L14	99194	14595	0.14714
Wenzhou	OR28	Yingluo	L15	104972	15270	0.14547
Wenzhou	OR28	Yingluo	L16	165699	24548	0.14815
Wenzhou	OR28	Yingluo	L17	119107	17336	0.14555
Wenzhou	OR28	Yingluo	L17re	152057	21963	0.14444
Wenzhou	OR28	Yingluo	L18	159164	23405	0.14705
Wenzhou	OR28	Yingluo	L18re	130544	18903	0.1448
Wenzhou	OR28	Yingluo	L19	72166	10586	0.14669
Wenzhou	OR28	Yingluo	L19re	113788	16535	0.14531
Wenzhou	OR28	Yingluo	L2	130307	18784	0.14415
Wenzhou	OR28	Yingluo	L20	179004	26771	0.14956
Wenzhou	OR28	Yingluo	L20re	124761	18008	0.14434
Wenzhou	OR28	Yingluo	L21	159862	23327	0.14592
Wenzhou	OR28	Yingluo	L22	174583	25914	0.14843
Wenzhou	OR28	Yingluo	L22re	124265	17997	0.14483
Wenzhou	OR28	Yingluo	L23	178893	26714	0.14933
Wenzhou	OR28	Yingluo	L24	95033	13755	0.14474
Wenzhou	OR28	Yingluo	L25	131662	19177	0.14565
Wenzhou	OR28	Yingluo	L3	89877	13327	0.14828
Wenzhou	OR28	Yingluo	L4	110117	16160	0.14675
Wenzhou	OR28	Yingluo	L5	73905	10752	0.14548
Wenzhou	OR28	Yingluo	L6	82806	12065	0.1457
Wenzhou	OR28	Yingluo	L7	141659	20674	0.14594
Wenzhou	OR28	Wenzhou	OR29	172930	26118	0.15103
Wenzhou	OR28	Wenzhou	OR30	136612	20730	0.15174
Wenzhou	OR28	PajuSeoul	S1	161354	23871	0.14794
Wenzhou	OR28	PajuSeoul	SEO10	154005	22938	0.14894
Wenzhou	OR28	PajuSeoul	SEO13	147869	21791	0.14737
Wenzhou	OR28	PajuSeoul	SEO20	137695	20109	0.14604
Wenzhou	OR28	PajuSeoul	SEO4	130414	19177	0.14705
Wenzhou	OR28	Lijin	YL1	110865	15969	0.14404
Wenzhou	OR28	Lijin	YL10	112029	16305	0.14554
Wenzhou	OR28	Lijin	YL11	117501	16853	0.14343
Wenzhou	OR28	Lijin	YL12	82991	11830	0.14255
Wenzhou	OR28	Lijin	YL13	77054	11098	0.14403
Wenzhou	OR28	Lijin	YL14	130929	19459	0.14862
Wenzhou	OR28	Lijin	YL15	113280	16380	0.1446
Wenzhou	OR28	Lijin	YL16	105272	15467	0.14692
Wenzhou	OR28	Lijin	YL17	90758	13323	0.1468
Wenzhou	OR28	Lijin	YL18	135823	19800	0.14578
Wenzhou	OR28	Lijin	YL19	136753	19943	0.14583
Wenzhou	OR28	Lijin	YL2	178853	26538	0.14838
Wenzhou	OR28	Lijin	YL20	125158	17948	0.1434
Wenzhou	OR28	Lijin	YL21	147916	21214	0.14342
Wenzhou	OR28	Lijin	YL22	84405	12975	0.15372
Wenzhou	OR28	Lijin	YL23	108738	15914	0.14635
Wenzhou	OR28	Lijin	YL24	131735	19590	0.14871
Wenzhou	OR28	Lijin	YL26	124514	18046	0.14493
Wenzhou	OR28	Lijin	YL27	176417	26418	0.14975
Wenzhou	OR28	Lijin	YL28	177823	26909	0.15132
Wenzhou	OR28	Lijin	YL29	140499	20497	0.14589
Wenzhou	OR28	Lijin	YL3	110937	16129	0.14539
Wenzhou	OR28	Lijin	YL30	96733	13927	0.14397
Wenzhou	OR28	Lijin	YL4	130702	19043	0.1457
Wenzhou	OR28	Lijin	YL5	136327	19981	0.14657
Wenzhou	OR28	Lijin	YL6	100594	14573	0.14487
Wenzhou	OR28	Lijin	YL7	181225	27269	0.15047
Wenzhou	OR28	Lijin	YL8	127834	18454	0.14436
Wenzhou	OR28	Lijin	YL9	124529	18198	0.14613
Wenzhou	OR28	Zhenjiang	YZ10	133030	19293	0.14503
Wenzhou	OR28	Zhenjiang	YZ11	70083	10175	0.14518
Wenzhou	OR28	Zhenjiang	YZ12	102896	14910	0.1449
Wenzhou	OR28	Zhenjiang	YZ13	123227	17953	0.14569
Wenzhou	OR28	Zhenjiang	YZ14	152760	22321	0.14612
Wenzhou	OR28	Zhenjiang	YZ15	104500	15385	0.14722
Wenzhou	OR28	Zhenjiang	YZ16	92868	13423	0.14454
Wenzhou	OR28	Zhenjiang	YZ17	106166	15416	0.14521
Wenzhou	OR28	Zhenjiang	YZ18	91472	13111	0.14333
Wenzhou	OR28	Zhenjiang	YZ19	107042	15680	0.14648
Wenzhou	OR28	Zhenjiang	YZ2	128118	18753	0.14637
Wenzhou	OR28	Zhenjiang	YZ20	117439	17379	0.14798
Wenzhou	OR28	Zhenjiang	YZ21	145834	21520	0.14757
Wenzhou	OR28	Zhenjiang	YZ22	126099	18596	0.14747
Wenzhou	OR28	Zhenjiang	YZ23	167351	24712	0.14767
Wenzhou	OR28	Zhenjiang	YZ24	176893	26635	0.15057
Wenzhou	OR28	Zhenjiang	YZ25	123318	17932	0.14541
Wenzhou	OR28	Zhenjiang	YZ26	116393	17019	0.14622
Wenzhou	OR28	Zhenjiang	YZ27	169675	24895	0.14672
Wenzhou	OR28	Zhenjiang	YZ28	148069	21521	0.14534
Wenzhou	OR28	Zhenjiang	YZ29	103851	15146	0.14584
Wenzhou	OR28	Zhenjiang	YZ3	111341	16306	0.14645
Wenzhou	OR28	Zhenjiang	YZ4	66790	9579	0.14342
Wenzhou	OR28	Zhenjiang	YZ5	120179	17319	0.14411
Wenzhou	OR28	Zhenjiang	YZ6	103939	15222	0.14645
Wenzhou	OR28	Zhenjiang	YZ7	132725	19220	0.14481
Wenzhou	OR28	Zhenjiang	YZ8	99566	14420	0.14483
Wenzhou	OR29	PajuSeoul	IE11	150344	22251	0.148
Wenzhou	OR29	PajuSeoul	IE4	141764	20983	0.14801
Wenzhou	OR29	Seocheon	K1	154440	23686	0.15337
Wenzhou	OR29	Seocheon	K10	158600	24029	0.15151
Wenzhou	OR29	Seocheon	K12	157104	23861	0.15188
Wenzhou	OR29	Seocheon	K13	150542	23832	0.15831
Wenzhou	OR29	Seocheon	K14	156355	24332	0.15562
Wenzhou	OR29	Seocheon	K19	160112	24512	0.15309
Wenzhou	OR29	Seocheon	K20	151927	23251	0.15304
Wenzhou	OR29	Seocheon	K3	147371	22753	0.15439
Wenzhou	OR29	Yingluo	L1	72836	10683	0.14667
Wenzhou	OR29	Yingluo	L10	122787	18166	0.14795
Wenzhou	OR29	Yingluo	L11	67829	9877	0.14562
Wenzhou	OR29	Yingluo	L12	132457	19328	0.14592
Wenzhou	OR29	Yingluo	L14	96425	14260	0.14789
Wenzhou	OR29	Yingluo	L15	101869	14823	0.14551
Wenzhou	OR29	Yingluo	L16	161312	24049	0.14908
Wenzhou	OR29	Yingluo	L17	115948	16868	0.14548
Wenzhou	OR29	Yingluo	L17re	147936	21489	0.14526
Wenzhou	OR29	Yingluo	L18	154936	22873	0.14763
Wenzhou	OR29	Yingluo	L18re	127302	18524	0.14551
Wenzhou	OR29	Yingluo	L19	70148	10242	0.14601
Wenzhou	OR29	Yingluo	L19re	111139	16056	0.14447
Wenzhou	OR29	Yingluo	L2	127013	18649	0.14683
Wenzhou	OR29	Yingluo	L20	174148	26207	0.15049
Wenzhou	OR29	Yingluo	L20re	121654	17693	0.14544
Wenzhou	OR29	Yingluo	L21	155607	22905	0.1472
Wenzhou	OR29	Yingluo	L22	169965	25331	0.14904
Wenzhou	OR29	Yingluo	L22re	121137	17602	0.14531
Wenzhou	OR29	Yingluo	L23	174065	26049	0.14965
Wenzhou	OR29	Yingluo	L24	92754	13708	0.14779
Wenzhou	OR29	Yingluo	L25	128228	18620	0.14521
Wenzhou	OR29	Yingluo	L3	87297	12655	0.14496
Wenzhou	OR29	Yingluo	L4	106955	15555	0.14543
Wenzhou	OR29	Yingluo	L5	71482	10430	0.14591
Wenzhou	OR29	Yingluo	L6	80492	11683	0.14514
Wenzhou	OR29	Yingluo	L7	138064	20119	0.14572
Wenzhou	OR29	Wenzhou	OR30	133304	20110	0.15086
Wenzhou	OR29	PajuSeoul	S1	157396	23209	0.14746
Wenzhou	OR29	PajuSeoul	SEO10	150385	22409	0.14901
Wenzhou	OR29	PajuSeoul	SEO13	144575	21079	0.1458
Wenzhou	OR29	PajuSeoul	SEO20	134612	19690	0.14627
Wenzhou	OR29	PajuSeoul	SEO4	127442	18848	0.14789
Wenzhou	OR29	Lijin	YL1	107945	15677	0.14523
Wenzhou	OR29	Lijin	YL10	109292	15869	0.1452
Wenzhou	OR29	Lijin	YL11	114862	16609	0.1446
Wenzhou	OR29	Lijin	YL12	80880	11609	0.14353
Wenzhou	OR29	Lijin	YL13	74998	10761	0.14348
Wenzhou	OR29	Lijin	YL14	127383	18914	0.14848
Wenzhou	OR29	Lijin	YL15	110173	16023	0.14543
Wenzhou	OR29	Lijin	YL16	102275	14980	0.14647
Wenzhou	OR29	Lijin	YL17	88165	12955	0.14694
Wenzhou	OR29	Lijin	YL18	132217	19242	0.14553
Wenzhou	OR29	Lijin	YL19	133130	19347	0.14532
Wenzhou	OR29	Lijin	YL2	174082	25916	0.14887
Wenzhou	OR29	Lijin	YL20	121745	17658	0.14504
Wenzhou	OR29	Lijin	YL21	144131	20938	0.14527
Wenzhou	OR29	Lijin	YL22	81653	12378	0.15159
Wenzhou	OR29	Lijin	YL23	105711	15623	0.14779
Wenzhou	OR29	Lijin	YL24	128681	19262	0.14969
Wenzhou	OR29	Lijin	YL26	121179	17604	0.14527
Wenzhou	OR29	Lijin	YL27	171723	25768	0.15006
Wenzhou	OR29	Lijin	YL28	172952	25968	0.15015
Wenzhou	OR29	Lijin	YL29	136618	19909	0.14573
Wenzhou	OR29	Lijin	YL3	108078	15705	0.14531
Wenzhou	OR29	Lijin	YL30	94021	13711	0.14583
Wenzhou	OR29	Lijin	YL4	127294	18645	0.14647
Wenzhou	OR29	Lijin	YL5	132917	19603	0.14748
Wenzhou	OR29	Lijin	YL6	97825	14243	0.1456
Wenzhou	OR29	Lijin	YL7	176354	26686	0.15132
Wenzhou	OR29	Lijin	YL8	124527	18152	0.14577
Wenzhou	OR29	Lijin	YL9	121447	17583	0.14478
Wenzhou	OR29	Zhenjiang	YZ10	129525	18839	0.14545
Wenzhou	OR29	Zhenjiang	YZ11	68179	9982	0.14641
Wenzhou	OR29	Zhenjiang	YZ12	100084	14350	0.14338
Wenzhou	OR29	Zhenjiang	YZ13	120003	17458	0.14548
Wenzhou	OR29	Zhenjiang	YZ14	148561	21671	0.14587
Wenzhou	OR29	Zhenjiang	YZ15	101869	15025	0.14749
Wenzhou	OR29	Zhenjiang	YZ16	90641	13132	0.14488
Wenzhou	OR29	Zhenjiang	YZ17	103402	15037	0.14542
Wenzhou	OR29	Zhenjiang	YZ18	88875	12961	0.14583
Wenzhou	OR29	Zhenjiang	YZ19	104441	15682	0.15015
Wenzhou	OR29	Zhenjiang	YZ2	124582	18447	0.14807
Wenzhou	OR29	Zhenjiang	YZ20	114339	17059	0.1492
Wenzhou	OR29	Zhenjiang	YZ21	142258	20623	0.14497
Wenzhou	OR29	Zhenjiang	YZ22	122698	18273	0.14893
Wenzhou	OR29	Zhenjiang	YZ23	163109	24711	0.1515
Wenzhou	OR29	Zhenjiang	YZ24	172256	25781	0.14967
Wenzhou	OR29	Zhenjiang	YZ25	120207	17458	0.14523
Wenzhou	OR29	Zhenjiang	YZ26	113649	16590	0.14598
Wenzhou	OR29	Zhenjiang	YZ27	165410	24262	0.14668
Wenzhou	OR29	Zhenjiang	YZ28	144501	21058	0.14573
Wenzhou	OR29	Zhenjiang	YZ29	101318	14810	0.14617
Wenzhou	OR29	Zhenjiang	YZ3	108721	16143	0.14848
Wenzhou	OR29	Zhenjiang	YZ4	65237	9237	0.14159
Wenzhou	OR29	Zhenjiang	YZ5	116974	16897	0.14445
Wenzhou	OR29	Zhenjiang	YZ6	101872	14935	0.14661
Wenzhou	OR29	Zhenjiang	YZ7	129120	18769	0.14536
Wenzhou	OR29	Zhenjiang	YZ8	97329	14267	0.14659
Wenzhou	OR3	PajuSeoul	IE11	87078	12831	0.14735
Wenzhou	OR3	PajuSeoul	IE4	82079	12385	0.15089
Wenzhou	OR3	Seocheon	K1	89001	13597	0.15277
Wenzhou	OR3	Seocheon	K10	91360	13680	0.14974
Wenzhou	OR3	Seocheon	K12	90570	14042	0.15504
Wenzhou	OR3	Seocheon	K13	87488	13776	0.15746
Wenzhou	OR3	Seocheon	K14	90521	13996	0.15462
Wenzhou	OR3	Seocheon	K19	92274	14148	0.15333
Wenzhou	OR3	Seocheon	K20	87939	13552	0.15411
Wenzhou	OR3	Seocheon	K3	85539	13061	0.15269
Wenzhou	OR3	Yingluo	L1	44076	6435	0.146
Wenzhou	OR3	Yingluo	L10	72558	10985	0.1514
Wenzhou	OR3	Yingluo	L11	41396	6029	0.14564
Wenzhou	OR3	Yingluo	L12	78588	11579	0.14734
Wenzhou	OR3	Yingluo	L14	57274	8404	0.14673
Wenzhou	OR3	Yingluo	L15	58737	8758	0.14911
Wenzhou	OR3	Yingluo	L16	93034	13858	0.14896
Wenzhou	OR3	Yingluo	L17	68543	9924	0.14479
Wenzhou	OR3	Yingluo	L17re	85165	12451	0.1462
Wenzhou	OR3	Yingluo	L18	89676	13384	0.14925
Wenzhou	OR3	Yingluo	L18re	73651	10603	0.14396
Wenzhou	OR3	Yingluo	L19	42413	6157	0.14517
Wenzhou	OR3	Yingluo	L19re	64421	9508	0.14759
Wenzhou	OR3	Yingluo	L2	74776	10981	0.14685
Wenzhou	OR3	Yingluo	L20	100531	15070	0.1499
Wenzhou	OR3	Yingluo	L20re	70725	10358	0.14645
Wenzhou	OR3	Yingluo	L21	89975	13289	0.1477
Wenzhou	OR3	Yingluo	L22	98730	14713	0.14902
Wenzhou	OR3	Yingluo	L22re	70263	10283	0.14635
Wenzhou	OR3	Yingluo	L23	100494	15156	0.15081
Wenzhou	OR3	Yingluo	L24	55915	8182	0.14633
Wenzhou	OR3	Yingluo	L25	74420	10927	0.14683
Wenzhou	OR3	Yingluo	L3	51079	7430	0.14546
Wenzhou	OR3	Yingluo	L4	63511	9529	0.15004
Wenzhou	OR3	Yingluo	L5	42943	6340	0.14764
Wenzhou	OR3	Yingluo	L6	47791	6959	0.14561
Wenzhou	OR3	Yingluo	L7	79151	11686	0.14764
Wenzhou	OR3	Wenzhou	OR10	72939	10657	0.14611
Wenzhou	OR3	Wenzhou	OR11	84938	12779	0.15045
Wenzhou	OR3	Wenzhou	OR12	81366	12177	0.14966
Wenzhou	OR3	Wenzhou	OR13	95361	14534	0.15241
Wenzhou	OR3	Wenzhou	OR14	64182	9345	0.1456
Wenzhou	OR3	Wenzhou	OR18	76289	11380	0.14917
Wenzhou	OR3	Wenzhou	OR19	37873	5700	0.1505
Wenzhou	OR3	Wenzhou	OR20	71993	10851	0.15072
Wenzhou	OR3	Wenzhou	OR21	94616	14495	0.1532
Wenzhou	OR3	Wenzhou	OR22	51052	7613	0.14912
Wenzhou	OR3	Wenzhou	OR23	98370	14761	0.15006
Wenzhou	OR3	Wenzhou	OR24	89707	13315	0.14843
Wenzhou	OR3	Wenzhou	OR25	96935	14471	0.14929
Wenzhou	OR3	Wenzhou	OR26	96446	14454	0.14987
Wenzhou	OR3	Wenzhou	OR27	54630	8140	0.149
Wenzhou	OR3	Wenzhou	OR28	99860	15076	0.15097
Wenzhou	OR3	Wenzhou	OR29	97309	14581	0.14984
Wenzhou	OR3	Wenzhou	OR30	77761	11571	0.1488
Wenzhou	OR3	Wenzhou	OR4	61966	8927	0.14406
[truncated: 5,628 more rows]

## Sheet: Table S5
Table S5. Definitions of outlier groups identified in PCA and grouped for downstream analyses.
Outlier Group	Population of Origin	Number of Individuals (n)	Individual IDs	Rationale for Grouping
Yingluo_o1	Yingluo	2	L10, L22re	Two individuals shifted upward along PC2 and overlapping with Paju/Seoul cluster
Yingluo_o2	Yingluo	1	L2	One individual displaced toward Wenzhou along PC axes
Zhenjiang_o1	Zhenjiang	5	YZ2, YZ3, YZ20, YZ22, YZ23	Five individuals shifted from main Zhenjiang cluster toward Wenzhou
Lijin_o1	Lijin	1	LJ?*	One individual overlapping with Yingluo_o2 in PCA
